# Supplementary material for: Sox9 Determines Translational Capacity During Early Chondrogenic Differentiation of ATDC5 Cells by Regulating Expression of Ribosome Biogenesis Factors and Ribosomal Proteins
Source: Front Cell Dev Biol. 2021 Jun 21;9:686096. doi: 10.3389/fcell.2021.686096 (PMC8256280; doi:10.3389/fcell.2021.686096)
Supplement: Supplementary file 2 [file Data_Sheet_2.xlsx]

## Sheet: Table 2_RNAseq_2h_only sig.
Supplementary Table 2: RNA sequencing differential expressed targets at t=2h in ATDC5 differentiation
Downregulated in Sox9 RNAi
ID	t2.scramble_1	t2.scramble_2	t2.scramble_3	t2.siRNA_1	t2.siRNA_2	t2.siRNA_3	tag.logFC	tag.logCPM	tag.PValue	tag.FDR	symbol	Gene name
NM_175657	10	14	20	5	5	5	-1.79595	-2.38564	2.30085e-05	0.000667866	Hist1h4n	histone cluster 1, H4n
NM_175657	10	14	20	5	5	5	-1.79595	-2.38564	2.30085e-05	0.000667866	Hist1h4n	histone cluster 1, H4n
NM_001081322	19	11	13	5	5	5	-1.76705	-2.40563	2.58429e-05	0.000721429	Myo5c	myosin VC
NM_010740	16	11	15	5	5	5	-1.7317	-2.42657	3.245e-05	0.000852655	Cd93	CD93 antigen
NM_029197	12	16	14	5	5	5	-1.72967	-2.42694	4.35126e-05	0.00107496	Meiob	meiosis specific with OB domains
NM_001190332	14	8	16	5	5	5	-1.58921	-2.51292	0.000288185	0.00439553	Frmd7	FERM domain containing 7
NM_013563	9	17	12	5	5	5	-1.58549	-2.51347	0.00025004	0.00393161	Il2rg	interleukin 2 receptor, gamma chain
NM_001346539	10	50	30	21	7	10	-1.47674	-1.40623	0.000654567	0.00805218	Cyp2j13	cytochrome P450, family 2, subfamily j, polypeptide 13
NM_001346540	10	50	30	21	7	10	-1.47673	-1.40623	0.000654879	0.00805218	Cyp2j13	cytochrome P450, family 2, subfamily j, polypeptide 13
NM_145548	10	50	30	21	7	10	-1.47673	-1.40623	0.000655241	0.00805218	Cyp2j13	cytochrome P450, family 2, subfamily j, polypeptide 13
NM_148933	10	14	11	5	5	5	-1.46886	-2.58164	0.00079626	0.0092278	Slco4a1	solute carrier organic anion transporter family, member 4a1
NM_009627	14	10	10	5	5	5	-1.42935	-2.60482	0.00125	0.0129422	Adm	adrenomedullin
NM_021301	9	11	14	5	5	5	-1.42773	-2.60509	0.00120497	0.0126707	Slc15a2	solute carrier family 15 (H+/peptide transporter), member 2
NM_001308535	8	17	9	5	5	5	-1.42593	-2.60535	0.00189577	0.0176219	Il2rg	interleukin 2 receptor, gamma chain
NM_029569	11	9	13	5	5	5	-1.38601	-2.62882	0.00178726	0.0168691	Asb5	ankyrin repeat and SOCs box-containing 5
NM_001080549	14	9	9	5	5	5	-1.34322	-2.65298	0.00274349	0.0227223	Hdx	highly divergent homeobox
NM_001290459	14	9	9	5	5	5	-1.34322	-2.65298	0.0027432	0.0227223	Hdx	highly divergent homeobox
NM_029288	10	8	14	5	5	5	-1.34213	-2.65313	0.00268711	0.0224102	Gm10413	predicted gene 10413
NM_029288	10	8	14	5	5	5	-1.34213	-2.65313	0.00268711	0.0224102	Gm10413	predicted gene 10413
NM_133712	11	12	9	5	5	5	-1.34147	-2.65323	0.00256248	0.0216981	Klk10	kallikrein related-peptidase 10
NM_001195687	7	13	12	5	5	5	-1.34026	-2.65345	0.00378151	0.0284266	Sgol2b	shugoshin like 2b (S. pombe)
NM_009538	1901	2326	2399	1257	978	1013	-1.30076	4.77882	2.7933e-60	6.02431e-56	Plagl1	pleiomorphic adenoma gene-like 1
NM_207277	11	12	8	5	5	5	-1.29618	-2.67794	0.003762	0.0283293	Msantd1	Myb/SANT-like DNA-binding domain containing 1
NM_134111	9	12	10	5	5	5	-1.2957	-2.67803	0.00532981	0.0361358	Eaf2	ELL associated factor 2
NM_001289735	11	15	5	5	5	5	-1.29541	-2.67805	0.0060193	0.0394914	Nxf2	nuclear RNA export factor 2
NM_031259	11	15	5	5	5	5	-1.29541	-2.67805	0.00602009	0.0394914	Nxf2	nuclear RNA export factor 2
NM_001289736	11	15	5	5	5	5	-1.29541	-2.67805	0.00602067	0.0394914	Nxf2	nuclear RNA export factor 2
NM_009115	12	21	17	6	9	10	-1.25671	-2.09269	0.000474893	0.00637338	S100b	S100 protein, beta polypeptide, neural
NM_175440	11	8	11	5	5	5	-1.25021	-2.70294	0.00545602	0.0367374	Prss27	protease, serine 27
NM_001008233	12	11	7	5	5	5	-1.24993	-2.703	0.00554297	0.0371951	Plekhn1	pleckstrin homology domain containing, family N member 1
NM_001305221	9	14	7	5	5	5	-1.24843	-2.70324	0.00792789	0.0479294	Ccna1	cyclin A1
NM_007628	9	14	7	5	5	5	-1.24843	-2.70324	0.00792933	0.0479294	Ccna1	cyclin A1
NM_153528	16	13	12	10	5	6	-1.22269	-2.32608	0.0021794	0.0193111	Gramd1c	GRAM domain containing 1C
NM_001172107	16	13	12	10	5	6	-1.22268	-2.32608	0.00217855	0.0193111	Gramd1c	GRAM domain containing 1C
NM_027017	15	8	18	6	10	7	-1.09517	-2.28747	0.00422962	0.0306726	3300002I08Rik	RIKEN cDNA 3300002I08 gene
NM_172879	29	28	41	28	10	18	-1.07721	-1.15925	8.55793e-05	0.00179527	Lrrd1	leucine rich repeats and death domain containing 1
NM_001267704	28	12	12	8	10	12	-1.0703	-1.98011	0.00529746	0.0360071	LOC100861978	c-C motif chemokine 27-like
NM_001267704	28	12	12	8	10	12	-1.0703	-1.98011	0.00529746	0.0360071	LOC100861978	c-C motif chemokine 27-like
NM_001267704	28	12	12	8	10	12	-1.0703	-1.98011	0.00529746	0.0360071	LOC100861978	c-C motif chemokine 27-like
NM_001267704	28	12	12	8	10	12	-1.0703	-1.98011	0.00529746	0.0360071	LOC100861978	c-C motif chemokine 27-like
NM_001199965	28	12	12	8	10	12	-1.07029	-1.98011	0.00529464	0.0360071	Gm2506	predicted gene 2506
NM_001199965	28	12	12	8	10	12	-1.07029	-1.98011	0.00529464	0.0360071	Gm2506	predicted gene 2506
NM_001199965	28	12	12	8	10	12	-1.07029	-1.98011	0.00529464	0.0360071	Gm2506	predicted gene 2506
NM_001199965	28	12	12	8	10	12	-1.07029	-1.98011	0.00529464	0.0360071	Gm2506	predicted gene 2506
NM_001199959	28	12	12	8	10	12	-1.07029	-1.98011	0.0052928	0.0360071	Ccl27b	chemokine (C-C motif) ligand 27b
NM_001199959	28	12	12	8	10	12	-1.07029	-1.98011	0.0052928	0.0360071	Ccl27b	chemokine (C-C motif) ligand 27b
NM_001199959	28	12	12	8	10	12	-1.07029	-1.98011	0.0052928	0.0360071	Ccl27b	chemokine (C-C motif) ligand 27b
NM_001199959	28	12	12	8	10	12	-1.07029	-1.98011	0.0052928	0.0360071	Ccl27b	chemokine (C-C motif) ligand 27b
NM_001164046	28	12	12	8	10	12	-1.07028	-1.98011	0.00528957	0.0360071	Gm13306	predicted gene 13306
NM_001164046	28	12	12	8	10	12	-1.07028	-1.98011	0.00528957	0.0360071	Gm13306	predicted gene 13306
NM_001164046	28	12	12	8	10	12	-1.07028	-1.98011	0.00528957	0.0360071	Gm13306	predicted gene 13306
NM_001164046	28	12	12	8	10	12	-1.07028	-1.98011	0.00528957	0.0360071	Gm13306	predicted gene 13306
NM_001001883	21	23	15	13	14	12	-0.862594	-1.75412	0.0063182	0.0408345	Hecw2	HECT, C2 and WW domain containing E3 ubiquitin protein ligase 2
NM_133945	469	556	531	405	329	328	-0.823616	2.84213	6.85324e-24	3.6951e-20	Vrk3	vaccinia related kinase 3
NM_001012448	28	45	46	26	21	34	-0.821375	-0.806873	0.000377171	0.00534457	Zfp708	zinc finger protein 708
NM_001012449	29	45	47	27	22	34	-0.810757	-0.779854	0.000292373	0.00444043	Zfp708	zinc finger protein 708
NM_001292066	28	45	45	26	21	34	-0.809321	-0.813742	0.000442823	0.0060495	Zfp708	zinc finger protein 708
NM_009767	244	273	290	191	200	176	-0.781436	1.91227	1.87458e-15	1.34764e-12	Chic1	cysteine-rich hydrophobic domain 1
NM_175662	30	32	23	24	13	23	-0.771376	-1.24047	0.00315375	0.0251608	Hist2h2ac	histone cluster 2, H2ac
NM_001012325	29	45	47	27	22	37	-0.759417	-0.760066	0.000827709	0.00949027	Zfp708	zinc finger protein 708
NM_175206	32	49	46	43	18	30	-0.748565	-0.689525	0.0015716	0.015337	Fbxl22	F-box and leucine-rich repeat protein 22
NM_008440	30	26	33	12	26	26	-0.745252	-1.16829	0.00543676	0.0366462	Kif1a	kinesin family member 1A
NM_001110315	30	26	33	12	26	26	-0.745252	-1.16829	0.00543672	0.0366462	Kif1a	kinesin family member 1A
NM_001294149	30	26	33	12	26	26	-0.745252	-1.16829	0.00543625	0.0366462	Kif1a	kinesin family member 1A
NM_178695	44	51	55	36	32	40	-0.743657	-0.457142	0.000117955	0.00226328	Prrg4	proline rich Gla (G-carboxyglutamic acid) 4 (transmembrane)
NM_001111110	20	27	28	21	23	10	-0.740811	-1.396	0.0077224	0.0470876	Cmah	cytidine monophospho-N-acetylneuraminic acid hydroxylase
NM_001284519	20	27	28	21	23	10	-0.74081	-1.396	0.00772585	0.0470954	Cmah	cytidine monophospho-N-acetylneuraminic acid hydroxylase
NM_053080	40	45	43	27	36	30	-0.730194	-0.670065	0.0005283	0.00690954	Aldh1a3	aldehyde dehydrogenase family 1, subfamily A3
NM_001294150	30	25	33	12	26	26	-0.729382	-1.17707	0.00702451	0.0439888	Kif1a	kinesin family member 1A
NM_001024720	58	70	81	36	56	60	-0.728019	0.0101874	0.000105802	0.00208577	Hmcn1	hemicentin 1
NM_133715	32	22	31	17	18	27	-0.727024	-1.22172	0.00692816	0.0435372	Arhgap27	Rho GTPase activating protein 27
NM_001324406	273	373	332	279	193	241	-0.725265	2.20809	1.37585e-10	2.88668e-08	6720489N17Rik	RIKEN cDNA 6720489N17 gene
NM_173381	273	373	332	279	193	241	-0.725265	2.20809	1.37862e-10	2.88668e-08	6720489N17Rik	RIKEN cDNA 6720489N17 gene
NM_001110273	79	95	65	67	63	45	-0.720649	0.202023	3.87522e-05	0.000982101	Slc14a2	solute carrier family 14 (urea transporter), member 2
NM_145523	44	55	44	35	28	42	-0.715029	-0.511936	0.000332304	0.00486215	Gca	grancalcin
NM_009926	42	92	71	48	60	43	-0.698742	-0.0109886	0.00111396	0.0119407	Col11a2	collagen, type XI, alpha 2
NM_172800	29	36	37	21	24	32	-0.674162	-0.957585	0.00363153	0.0276851	Sdk2	sidekick cell adhesion molecule 2
NM_001077514	49	61	58	36	50	41	-0.673153	-0.271795	0.000207579	0.0033967	Slc1a2	solute carrier family 1 (glial high affinity glutamate transporter), member 2
NM_012050	1342	1487	1644	1582	813	1019	-0.669481	4.43268	2.80696e-05	0.000766953	Omd	osteomodulin
NM_001317722	43	93	71	48	64	44	-0.665306	0.0161295	0.00231092	0.0200598	Col11a2	collagen, type XI, alpha 2
NM_001164090	462	599	577	492	393	364	-0.661753	2.9786	5.67056e-12	1.77242e-09	Bcap29	B cell receptor associated protein 29
NM_001077515	48	61	57	36	50	41	-0.65579	-0.281359	0.000367999	0.00524563	Slc1a2	solute carrier family 1 (glial high affinity glutamate transporter), member 2
NM_007530	465	603	580	495	400	367	-0.655544	2.98993	5.39702e-12	1.71173e-09	Bcap29	B cell receptor associated protein 29
NM_178259	87	111	104	54	76	101	-0.653743	0.558186	0.000416089	0.00577463	Abca13	ATP-binding cassette, sub-family A (ABC1), member 13
NM_001166029	40	69	63	41	45	46	-0.648843	-0.230854	0.000626878	0.00780593	Cfap74	cilia and flagella associated protein 74
NM_011692	2249	2988	2696	2625	1694	1819	-0.641344	5.26613	1.30217e-08	1.3633e-06	Vbp1	von Hippel-Lindau binding protein 1
NM_172523	84	103	120	91	55	92	-0.638549	0.589142	0.000373393	0.00529769	Slc18a2	solute carrier family 18 (vesicular monoamine), member 2
NM_001024560	43	57	43	46	24	41	-0.635144	-0.479532	0.00220495	0.0194655	Snx32	sorting nexin 32
NM_030172	36	32	50	33	37	22	-0.631474	-0.740093	0.00761323	0.0466197	Efcab11	EF-hand calcium binding domain 11
NM_019637	1549	2050	2153	1907	1241	1364	-0.621215	4.80953	1.62259e-07	1.13618e-05	Styx	serine/threonine/tyrosine interaction protein
NM_177596	37	41	38	36	21	34	-0.620503	-0.760138	0.00503343	0.0347602	Zfp947	zinc finger protein 947
NM_001252459	45	74	73	37	56	57	-0.62043	-0.0666299	0.00197379	0.0181143	Cyfip2	cytoplasmic FMR1 interacting protein 2
NM_001252460	45	74	73	37	56	57	-0.620428	-0.0666299	0.00197557	0.018123	Cyfip2	cytoplasmic FMR1 interacting protein 2
NM_133769	45	74	73	37	56	57	-0.620426	-0.0666299	0.00197702	0.0181285	Cyfip2	cytoplasmic FMR1 interacting protein 2
NM_175312	901	1125	1115	1018	739	732	-0.608121	3.94236	7.32459e-10	1.15306e-07	Bmt2	base methyltransferase of 25S rRNA 2
NM_010959	37	40	30	26	28	31	-0.601933	-0.862494	0.00777472	0.0472463	Oit3	oncoprotein induced transcript 3
NM_011993	62	77	76	59	51	61	-0.600807	0.102962	0.000160799	0.00285193	Dpysl4	dihydropyrimidinase-like 4
NM_028518	73	63	84	56	61	59	-0.595727	0.139797	0.000450579	0.00611237	Col20a1	collagen, type XX, alpha 1
NM_144515	67	68	101	64	47	78	-0.594155	0.238527	0.00422837	0.0306726	Zfp52	zinc finger protein 52
NM_001142410	143	195	183	140	136	142	-0.587545	1.36257	1.04365e-07	7.98116e-06	Gm14124	predicted gene 14124
NM_013454	74	67	70	57	48	65	-0.585113	0.085437	0.000476134	0.00638606	Abca1	ATP-binding cassette, sub-family A (ABC1), member 1
NM_001290728	227	275	305	210	224	215	-0.585013	1.99205	1.33614e-08	1.38541e-06	Sytl5	synaptotagmin-like 5
NM_001267796	69	56	69	68	37	52	-0.584564	-0.0294565	0.00393747	0.0292716	Igip	IgA inducing protein
NM_177704	227	275	305	211	224	216	-0.580594	1.99394	1.43148e-08	1.47013e-06	Sytl5	synaptotagmin-like 5
NM_030207	63	58	74	55	51	52	-0.576118	-0.0216144	0.00073696	0.00870905	Sfi1	Sfi1 homolog, spindle assembly associated (yeast)
NM_013500	98	116	128	110	87	80	-0.575934	0.769227	4.73049e-05	0.00114247	Hapln1	hyaluronan and proteoglycan link protein 1
NM_009498	2548	2951	2685	2400	2132	2127	-0.571117	5.34451	2.08391e-25	2.24719e-21	Vamp3	vesicle-associated membrane protein 3
NM_172955	149	186	199	90	192	150	-0.570151	1.4042	0.00818669	0.0490758	Vcan	versican
NM_001290523	908	1022	1079	896	769	788	-0.568713	3.89945	6.39311e-16	4.9243e-13	Mospd2	motile sperm domain containing 2
NM_145398	858	1135	1039	844	773	848	-0.567634	3.90665	5.63532e-18	7.59606e-15	Casd1	CAS1 domain containing 1
NM_175252	144	188	180	169	110	139	-0.56352	1.34835	2.44595e-05	0.000695935	Zfp934	zinc finger protein 934
NM_001205095	301	367	410	350	228	305	-0.560488	2.4192	1.69346e-05	0.000525507	Zfp994	zinc finger protein 994
NM_010173	54	47	71	50	43	48	-0.560477	-0.189469	0.00357094	0.0273775	Faah	fatty acid amide hydrolase
NM_029104	36	49	41	33	31	39	-0.560171	-0.622248	0.00670202	0.0425751	Mss51	MSS51 mitochondrial translational activator
NM_029166	2955	3541	3421	2680	2829	2613	-0.559075	5.62561	6.63973e-25	4.7733e-21	Uhrf1bp1l	UHRF1 (ICBP90) binding protein 1-like
NM_001205057	605	750	763	816	410	516	-0.557442	3.3948	0.000873956	0.009936	Gm14295	predicted gene 14295
NM_028133	43	62	56	43	48	41	-0.55589	-0.282131	0.00242384	0.0208018	Egln3	egl-9 family hypoxia-inducible factor 3
NM_001290524	1014	1122	1197	1008	857	886	-0.551515	4.05504	7.86879e-15	5.14261e-12	Mospd2	motile sperm domain containing 2
NM_028263	70	100	92	86	73	57	-0.547886	0.402734	0.000543767	0.00703927	Fgfbp3	fibroblast growth factor binding protein 3
NM_001085421	134	131	146	107	105	129	-0.543243	1.04684	3.25798e-05	0.000853766	Tspyl5	testis-specific protein, Y-encoded-like 5
NM_053143	49	57	64	55	43	43	-0.540739	-0.199086	0.00261201	0.0219794	Pcdhb18	protocadherin beta 18
NM_030014	55	59	58	56	41	46	-0.537781	-0.181138	0.0021897	0.0193705	Hook1	hook microtubule tethering protein 1
NM_011708	69	83	74	64	69	55	-0.536354	0.201015	0.000498158	0.00660479	Vwf	Von Willebrand factor
NM_001347330	134	159	150	162	94	114	-0.533782	1.15643	0.000633485	0.0078655	Zfp758	zinc finger protein 758
NM_178620	1815	2246	1983	1665	1734	1644	-0.531468	4.92068	4.45518e-22	1.38408e-18	Mfsd11	major facilitator superfamily domain containing 11
NM_153168	31904	38334	36864	20860	38982	29282	-0.531148	9.07199	0.00056703	0.00727059	Lars2	leucyl-tRNA synthetase, mitochondrial
NM_021897	60	56	58	55	51	40	-0.525692	-0.158902	0.00354986	0.0272455	Trp53inp1	transformation related protein 53 inducible nuclear protein 1
NM_175136	82	143	108	93	82	103	-0.524686	0.74916	0.000797206	0.0092338	Rnf122	ring finger protein 122
NM_001162911	178	223	214	211	134	172	-0.52249	1.62919	7.48071e-05	0.00162147	Zfp934	zinc finger protein 934
NM_029730	1462	1655	1732	1472	1286	1325	-0.521976	4.60882	2.07674e-16	1.74871e-13	Mospd2	motile sperm domain containing 2
NM_001199105	60	56	58	55	52	40	-0.51589	-0.154596	0.00361575	0.0276137	Trp53inp1	transformation related protein 53 inducible nuclear protein 1
NM_172643	2361	3000	2751	2308	2280	2264	-0.513026	5.35255	1.52025e-23	6.55744e-20	Zbtb41	zinc finger and BTB domain containing 41
NM_173444	499	582	649	375	544	542	-0.512592	3.12223	8.0626e-05	0.00171148	Nbeal1	neurobeachin like 1
NM_028516	55	76	58	55	57	48	-0.510111	-0.0387668	0.00242103	0.0207862	1700056E22Rik	RIKEN cDNA 1700056E22 gene
NM_001177405	1712	2220	2576	2036	1680	1792	-0.509957	5.03431	6.90307e-08	5.68625e-06	Zfp966	zinc finger protein 966
NM_001177405	1712	2220	2576	2036	1680	1792	-0.509957	5.03431	6.90307e-08	5.68625e-06	Zfp966	zinc finger protein 966
NM_001177405	1712	2220	2576	2036	1680	1792	-0.509957	5.03431	6.90307e-08	5.68625e-06	Zfp966	zinc finger protein 966
NM_001177405	1712	2220	2576	2036	1680	1792	-0.509957	5.03431	6.90307e-08	5.68625e-06	Zfp966	zinc finger protein 966
NM_001177404	1712	2220	2576	2036	1680	1792	-0.509957	5.03431	6.90776e-08	5.68625e-06	Zfp967	zinc finger protein 967
NM_001177404	1712	2220	2576	2036	1680	1792	-0.509957	5.03431	6.90776e-08	5.68625e-06	Zfp967	zinc finger protein 967
NM_001177404	1712	2220	2576	2036	1680	1792	-0.509957	5.03431	6.90776e-08	5.68625e-06	Zfp967	zinc finger protein 967
NM_001177404	1712	2220	2576	2036	1680	1792	-0.509957	5.03431	6.90776e-08	5.68625e-06	Zfp967	zinc finger protein 967
NM_008651	628	811	731	677	588	573	-0.509941	3.44875	1.23283e-12	5.3139e-10	Mybl1	myeloblastosis oncogene-like 1
NM_001326288	123	132	151	124	104	117	-0.507625	1.04395	4.46095e-05	0.00109329	Naaladl2	N-acetylated alpha-linked acidic dipeptidase-like 2
NM_021297	1347	1650	1584	1481	1268	1144	-0.506862	4.53072	8.62987e-12	2.5496e-09	Tlr4	toll-like receptor 4
NM_028319	1054	1179	1286	1137	868	992	-0.50677	4.15227	1.88265e-09	2.58618e-07	Zfp518a	zinc finger protein 518A
NM_172616	2172	2730	2515	2293	1901	2116	-0.504065	5.22724	1.43165e-16	1.34245e-13	C330027C09Rik	RIKEN cDNA C330027C09 gene
NM_001297593	850	934	967	810	816	721	-0.503051	3.79848	5.51649e-13	2.58639e-10	Inpp4b	inositol polyphosphate-4-phosphatase, type II
NM_001316995	5016	6649	6345	6626	4074	4667	-0.500471	6.5077	2.833e-05	0.000769509	H2afz	H2A histone family, member Z
NM_001290397	615	786	718	661	579	568	-0.499615	3.41916	1.07404e-12	4.82581e-10	Mybl1	myeloblastosis oncogene-like 1
NM_173424	108	113	103	86	107	84	-0.498548	0.727604	0.000362437	0.00519727	Zbtb37	zinc finger and BTB domain containing 37
NM_001204910	127	109	141	107	81	136	-0.498344	0.946709	0.00718035	0.0447689	Ifi207	interferon activated gene 207
NM_029277	389	536	513	415	428	383	-0.498061	2.85887	6.80277e-09	7.80401e-07	Arhgap12	Rho GTPase activating protein 12
NM_016701	176	201	236	162	184	178	-0.497719	1.63637	2.26163e-05	0.000660036	Nes	nestin
NM_020568	59	63	64	55	52	52	-0.497535	-0.0543589	0.00259548	0.0219048	Plin4	perilipin 4
NM_026250	65	71	87	67	49	75	-0.495674	0.200891	0.00387138	0.0288907	Gin1	gypsy retrotransposon integrase 1
NM_011915	249	308	263	253	210	239	-0.495564	2.05389	1.01638e-07	7.8567e-06	Wif1	Wnt inhibitory factor 1
NM_001271679	594	723	696	498	625	598	-0.495436	3.34788	1.93279e-08	1.88618e-06	Wnk3	WNK lysine deficient protein kinase 3
NM_145484	134	159	156	164	104	117	-0.495235	1.19244	0.000538882	0.00699703	Zfp758	zinc finger protein 758
NM_001166657	45	62	59	47	46	49	-0.495234	-0.21298	0.00495951	0.0343856	Cdkl3	cyclin-dependent kinase-like 3
NM_001081287	83	108	94	86	85	73	-0.49465	0.545919	0.000373062	0.00529679	Mpp7	membrane protein, palmitoylated 7 (MAGUK p55 subfamily member 7)
NM_001271678	594	723	696	498	626	599	-0.493743	3.34862	2.40519e-08	2.28514e-06	Wnk3	WNK lysine deficient protein kinase 3
NM_001033159	395	436	409	389	322	354	-0.493316	2.65205	1.85681e-09	2.58618e-07	Zfp597	zinc finger protein 597
NM_009706	1711	1982	1959	1730	1560	1562	-0.493297	4.84181	1.16367e-18	1.79263e-15	Arhgap5	Rho GTPase activating protein 5
NM_028876	2555	3226	3082	2981	2300	2320	-0.493208	5.48882	2.6171e-10	5.03955e-08	Tmed5	transmembrane p24 trafficking protein 5
NM_175442	159	159	161	160	117	135	-0.492694	1.28782	7.2832e-05	0.00159631	A630033H20Rik	RIKEN cDNA A630033H20 gene
NM_001297596	873	945	980	826	841	742	-0.490275	3.82891	2.49847e-12	9.13297e-10	Inpp4b	inositol polyphosphate-4-phosphatase, type II
NM_001136496	289	353	373	313	226	335	-0.487347	2.36429	9.14094e-05	0.00188293	Zfp935	zinc finger protein 935
NM_001039692	391	540	518	420	436	389	-0.486723	2.87475	1.85313e-08	1.82138e-06	Arhgap12	Rho GTPase activating protein 12
NM_001122595	159	159	159	160	117	135	-0.486685	1.28455	8.92305e-05	0.00185042	A630033H20Rik	RIKEN cDNA A630033H20 gene
NM_027703	201	217	221	166	171	214	-0.486575	1.70191	2.55826e-05	0.00071692	Zfp626	zinc finger protein 626
NM_001313744	74	77	74	70	64	60	-0.48573	0.217898	0.00143095	0.0143401	Stk26	serine/threonine kinase 26
NM_133729	74	77	74	70	64	60	-0.485729	0.217898	0.00143085	0.0143401	Stk26	serine/threonine kinase 26
NM_178778	386	476	490	401	419	345	-0.485373	2.77784	6.47386e-08	5.3908e-06	Scai	suppressor of cancer cell invasion
NM_001081356	2141	2867	2774	2806	1908	2000	-0.483361	5.303	5.44679e-06	0.000214363	Vma21	VMA21 vacuolar H+-ATPase homolog (S. cerevisiae)
NM_001162910	209	256	259	250	169	207	-0.482227	1.88124	6.59355e-05	0.00148904	Gm3604	predicted gene 3604
NM_001310773	59	60	81	62	46	65	-0.482161	0.0546801	0.0073384	0.0453878	Gin1	gypsy retrotransposon integrase 1
NM_001286058	943	1120	1048	899	897	895	-0.480919	3.98376	4.15565e-17	4.71711e-14	Entpd5	ectonucleoside triphosphate diphosphohydrolase 5
NM_001290780	2149	2869	2777	2816	1917	2007	-0.480305	5.30682	5.75691e-06	0.000222907	Vma21	VMA21 vacuolar H+-ATPase homolog (S. cerevisiae)
NM_177215	2608	3173	2900	2405	2615	2487	-0.479909	5.466	3.44003e-18	4.94608e-15	Ocrl	oculocerebrorenal syndrome of Lowe
NM_007647	945	1125	1052	900	901	902	-0.479509	3.98941	5.42422e-17	5.84921e-14	Entpd5	ectonucleoside triphosphate diphosphohydrolase 5
NM_178875	289	353	373	316	228	335	-0.479158	2.36793	9.98188e-05	0.00200633	Zfp935	zinc finger protein 935
NM_008013	124	115	110	111	101	91	-0.479134	0.84328	0.000476895	0.00639229	Fgl2	fibrinogen-like protein 2
NM_001177961	74	103	132	95	73	99	-0.478899	0.665964	0.00802347	0.0483763	Gpm6b	glycoprotein m6b
NM_178407	80	100	131	84	88	97	-0.478837	0.676284	0.00325984	0.025715	Arap2	ArfGAP with RhoGAP domain, ankyrin repeat and PH domain 2
NM_001290781	2199	2910	2833	2868	1938	2071	-0.478555	5.33485	5.57461e-06	0.000218596	Vma21	VMA21 vacuolar H+-ATPase homolog (S. cerevisiae)
NM_001142963	298	468	438	370	296	372	-0.478136	2.6086	4.16461e-05	0.00104318	Gm10778	predicted gene 10778
NM_001142963	298	468	438	370	296	372	-0.478136	2.6086	4.16461e-05	0.00104318	Gm10778	predicted gene 10778
NM_008812	107	122	131	89	117	106	-0.477451	0.885672	0.000434321	0.00595865	Padi2	peptidyl arginine deiminase, type II
NM_001286049	953	1126	1053	904	911	902	-0.476843	3.99539	8.91693e-17	9.15769e-14	Entpd5	ectonucleoside triphosphate diphosphohydrolase 5
NM_024240	1204	1465	1281	1156	1189	1080	-0.476826	4.32989	1.99443e-15	1.38754e-12	Gins4	GINS complex subunit 4 (Sld5 homolog)
NM_033618	7585	9047	8474	7293	6990	7508	-0.475919	7.00176	4.4923e-22	1.38408e-18	Supt16	suppressor of Ty 16
NM_001026214	955	1131	1057	905	915	909	-0.475461	4.001	1.22907e-16	1.20488e-13	Entpd5	ectonucleoside triphosphate diphosphohydrolase 5
NM_001302650	64	73	68	54	76	48	-0.474564	0.0917145	0.00686487	0.0432919	Ifi203	interferon activated gene 203
NM_001034900	132	113	110	113	88	109	-0.474175	0.871577	0.00149326	0.0148069	Zfp345	zinc finger protein 345
NM_013885	25225	30475	27974	23581	25476	23680	-0.472541	8.74005	5.31363e-19	8.81531e-16	Clic4	chloride intracellular channel 4 (mitochondrial)
NM_001145863	185	199	233	166	177	195	-0.470323	1.65883	4.90064e-05	0.00117697	Gm14139	predicted gene 14139
NM_001289683	201	247	236	259	182	156	-0.469588	1.80562	0.00124159	0.0128986	Prrg1	proline rich Gla (G-carboxyglutamic acid) 1
NM_009793	113	116	108	96	101	97	-0.469427	0.796455	0.000241289	0.00382919	Camk4	calcium/calmodulin-dependent protein kinase IV
NM_001302651	64	72	68	55	75	48	-0.467741	0.0880282	0.00697454	0.0437436	Ifi203	interferon activated gene 203
NM_177338	185	176	168	112	193	158	-0.467661	1.44226	0.00771508	0.0470563	Hmbox1	homeobox containing 1
NM_001164275	200	247	236	259	182	156	-0.467333	1.80443	0.00131583	0.0134559	Prrg1	proline rich Gla (G-carboxyglutamic acid) 1
NM_001166655	46	62	65	53	47	51	-0.46638	-0.142637	0.00788016	0.0477392	Cdkl3	cyclin-dependent kinase-like 3
NM_016750	5539	7287	6958	7294	4729	5264	-0.466019	6.65808	1.96224e-05	0.000590232	H2afz	H2A histone family, member Z
NM_027322	199	246	236	259	182	155	-0.465515	1.80103	0.00148871	0.0147754	Prrg1	proline rich Gla (G-carboxyglutamic acid) 1
NM_172777	71	68	77	67	55	67	-0.465379	0.170217	0.00390488	0.0291104	Gbp9	guanylate-binding protein 9
NM_008278	196	260	258	232	199	193	-0.464566	1.8679	7.70575e-06	0.000278375	Hpgd	hydroxyprostaglandin dehydrogenase 15 (NAD)
NM_001134475	529	596	650	489	519	546	-0.464094	3.1818	1.33562e-08	1.38541e-06	Vcan	versican
NM_028593	60	71	53	56	51	54	-0.463608	-0.0547572	0.00587556	0.038775	Cybrd1	Cybrd1 cytochrome b reductase 1
NM_001252497	533	632	549	418	568	513	-0.463207	3.13068	7.08953e-06	0.000259592	Rapgef6	Rap guanine nucleotide exchange factor (GEF) 6
NM_023879	1583	1844	1656	1611	1292	1558	-0.462017	4.70203	5.69593e-11	1.25351e-08	Rpgrip1	retinitis pigmentosa GTPase regulator interacting protein 1
NM_001168515	1583	1844	1656	1611	1292	1558	-0.462017	4.70203	5.67333e-11	1.25351e-08	Rpgrip1	retinitis pigmentosa GTPase regulator interacting protein 1
NM_001162947	75	101	84	95	65	68	-0.460069	0.43141	0.00342605	0.0265784	Nek3	NIMA (never in mitosis gene a)-related expressed kinase 3
NM_011848	75	101	84	95	65	68	-0.460069	0.43141	0.00342721	0.0265784	Nek3	NIMA (never in mitosis gene a)-related expressed kinase 3
NM_001346515	991	1262	1122	1064	946	951	-0.459305	4.10883	8.53689e-14	5.11431e-11	Plekha1	pleckstrin homology domain containing, family A (phosphoinositide binding specific) member 1
NM_145125	1863	2130	2251	1619	1968	1902	-0.457034	5.00155	9.19266e-09	1.01152e-06	Brwd1	bromodomain and WD repeat domain containing 1
NM_030595	185	229	242	152	210	214	-0.455843	1.75066	0.00079199	0.00920305	Nbea	neurobeachin
NM_001039239	243	326	306	324	200	246	-0.455152	2.16368	0.000817522	0.00939845	Zfp808	zinc finger protein 80
NM_175489	3367	4345	4086	3394	3522	3453	-0.454503	5.91758	1.73849e-16	1.56225e-13	Osbpl8	oxysterol binding protein-like 8
NM_011077	92	122	120	107	80	107	-0.454367	0.788359	0.00113065	0.01208	Phex	phosphate regulating endopeptidase homolog, X-linked
NM_001003717	3355	4330	4080	3388	3512	3445	-0.453805	5.91382	2.10815e-16	1.74871e-13	Osbpl8	oxysterol binding protein-like 8
NM_053109	102	103	127	105	88	100	-0.453768	0.782557	0.0012003	0.0126339	Clec2d	C-type lectin domain family 2, member d
NM_133942	940	1168	1063	1017	890	890	-0.452351	4.0225	5.16561e-13	2.4757e-10	Plekha1	pleckstrin homology domain containing, family A (phosphoinositide binding specific) member 1
NM_025356	5182	6883	6632	7369	4291	4842	-0.452244	6.58199	0.000725429	0.00861052	Ube2d3	ubiquitin-conjugating enzyme E2D 3
NM_025685	509	549	690	518	514	513	-0.451933	3.16591	3.942e-06	0.000166049	Col27a1	collagen, type XXVII, alpha 1
NM_001103179	1900	2236	2327	1657	2058	1984	-0.451362	5.05281	4.24835e-08	3.77054e-06	Brwd1	bromodomain and WD repeat domain containing 1
NM_028450	1110	1372	1324	1312	1011	1039	-0.451221	4.28666	1.47862e-08	1.51134e-06	Gulp1	GULP, engulfment adaptor PTB domain containing 1
NM_001172093	275	381	329	390	213	267	-0.449768	2.33569	0.0049465	0.0343136	Depdc1a	DEP domain containing 1a
NM_001199048	397	459	524	440	372	409	-0.449371	2.82465	1.34637e-06	6.86458e-05	Zfp942	zinc finger protein 942
NM_001114879	777	931	940	836	767	739	-0.449065	3.7645	1.13295e-11	3.03402e-09	Fam208a	family with sequence similarity 208, member A
NM_028945	810	959	978	864	797	772	-0.447282	3.81859	8.04654e-12	2.41027e-09	Fam208a	family with sequence similarity 208, member A
NM_001081316	1119	1361	1361	1274	1033	1095	-0.447279	4.30201	2.5588e-10	5.01688e-08	Dsel	dermatan sulfate epimerase-like
NM_153553	224	188	186	187	172	174	-0.446789	1.6298	0.000576547	0.00735763	Npas4	neuronal PAS domain protein 4
NM_009044	424	514	501	431	454	390	-0.445684	2.88581	1.51588e-08	1.54213e-06	Rel	reticuloendotheliosis oncogene
NM_001031814	3516	3868	4346	2869	3738	3800	-0.444227	5.91904	9.13422e-06	0.000320417	Smg1	SMG1 homolog, phosphatidylinositol 3-kinase-related kinase (C. elegans)
NM_207651	322	364	309	305	304	275	-0.443443	2.35686	4.76574e-07	2.86303e-05	Slc14a2	solute carrier family 14 (urea transporter), member 2
NM_001252498	363	437	364	287	388	358	-0.44181	2.58199	6.55337e-05	0.00148254	Rapgef6	Rap guanine nucleotide exchange factor (GEF) 6
NM_175446	74	83	98	76	74	77	-0.439314	0.414623	0.00315948	0.0251813	Zmat1	zinc finger, matrin type 1
NM_001172092	294	406	348	417	229	287	-0.438438	2.42998	0.00542284	0.036594	Depdc1a	DEP domain containing 1a
NM_029523	293	403	345	412	228	287	-0.438134	2.42056	0.00489842	0.0340898	Depdc1a	DEP domain containing 1a
NM_001122596	166	162	172	175	127	145	-0.437994	1.37433	0.000508279	0.00671284	A630033H20Rik	RIKEN cDNA A630033H20 gene
NM_001166581	481	619	666	496	491	584	-0.437287	3.18305	5.62885e-06	0.000219129	BC005561	cDNA sequence BC005561
NM_199476	231	279	276	259	211	231	-0.436978	2.01959	3.77823e-06	0.000159775	Rrm2b	ribonucleotide reductase M2 B (TP53 inducible)
NM_010748	727	898	994	592	875	860	-0.436919	3.75238	0.00081858	0.00940561	Lyst	lysosomal trafficking regulator
NM_021350	536	655	702	597	517	574	-0.436641	3.28495	7.38313e-08	6.00875e-06	Chml	choroideremia-like
NM_008730	85	80	80	62	80	77	-0.434987	0.361686	0.00505284	0.0348539	Nptx1	neuronal pentraxin 1
NM_001174074	273	339	320	272	291	269	-0.43454	2.26517	3.3682e-07	2.1352e-05	Celf4	CUGBP, Elav-like family member 4
NM_133195	273	339	320	272	291	269	-0.43454	2.26517	3.36959e-07	2.1352e-05	Celf4	CUGBP, Elav-like family member 4
NM_001146294	273	339	320	272	291	269	-0.43454	2.26517	3.36981e-07	2.1352e-05	Celf4	CUGBP, Elav-like family member 4
NM_001146293	273	339	320	272	291	269	-0.43454	2.26517	3.3739e-07	2.1352e-05	Celf4	CUGBP, Elav-like family member 4
NM_001146292	273	339	320	272	291	269	-0.434539	2.26517	3.37601e-07	2.1352e-05	Celf4	CUGBP, Elav-like family member 4
NM_177358	255	324	340	315	228	278	-0.43383	2.24468	0.000110324	0.00214743	Zfp945	zinc finger protein 945
NM_028757	394	468	426	374	411	366	-0.433649	2.73195	3.16599e-08	2.91799e-06	Nebl	nebulette
NM_008420	125	148	139	99	130	139	-0.433251	1.09724	0.00123174	0.0128333	Kcnb1	Potassium voltage gated channel, Shab-related subfamily, member 1
NM_013584	1653	1957	1912	1655	1641	1643	-0.4327	4.83364	3.02525e-16	2.4165e-13	Lifr	eukemia inhibitory factor receptor
NM_026490	1509	1704	1606	1442	1408	1468	-0.431633	4.639	3.38479e-15	2.28124e-12	Mrpl19	mitochondrial ribosomal protein L19
NM_001347245	607	756	688	629	552	655	-0.430598	3.40307	2.85085e-09	3.70388e-07	Zfp654	zinc finger protein 654
NM_001166552	1666	2025	1988	1415	1899	1761	-0.430448	4.87404	3.27064e-06	0.000142501	Zbed6	zinc finger, BED type containing 6
NM_026782	97	119	91	105	91	79	-0.430253	0.680621	0.00230345	0.0200236	Ccdc167	coiled-coil domain containing 167
NM_001164580	933	1179	1116	1092	903	898	-0.42917	4.05782	2.61143e-09	3.43419e-07	BC030336	cDNA sequence BC030336
NM_001109657	811	951	888	819	768	790	-0.429099	3.7751	3.14125e-13	1.65238e-10	Gas7	growth arrest specific 7
NM_001277080	789	926	866	798	751	768	-0.427883	3.73751	4.82099e-13	2.46279e-10	Gas7	growth arrest specific 7
NM_026010	124	133	137	126	99	129	-0.427436	1.03747	0.000720471	0.00857355	Lipt2	lipoyl (octanoyl) transferase 2 (putative)
NM_007497	1450	1856	1626	1626	1379	1419	-0.427293	4.6704	1.15356e-11	3.03402e-09	Atf1	activating transcription factor 1
NM_001277079	802	938	872	809	759	778	-0.427267	3.75512	5.02446e-13	2.46279e-10	Gas7	growth arrest specific 7
NM_008088	802	938	872	809	759	778	-0.427267	3.75512	5.0012e-13	2.46279e-10	Gas7	growth arrest specific 7
NM_080463	1507	1767	1695	1537	1484	1442	-0.427256	4.68392	9.34373e-16	6.94884e-13	Pofut1	protein O-fucosyltransferase 1
NM_001102436	1053	1325	1267	1272	1012	989	-0.426862	4.23436	7.38201e-08	6.00875e-06	Acbd5	acyl-Coenzyme A binding domain containing 5
NM_001163064	88	82	99	82	72	88	-0.42644	0.497526	0.00438249	0.0314808	AU041133	expressed sequence AU041133
NM_001301641	2523	3058	2963	2831	2346	2502	-0.426236	5.46602	2.44455e-12	9.08994e-10	Xiap	X-linked inhibitor of apoptosis
NM_009847	2290	2685	2632	2499	2068	2275	-0.426224	5.29944	2.25274e-12	8.52367e-10	Cd2ap	CD2-associated protein
NM_028793	1054	1327	1268	1272	1015	991	-0.426202	4.23622	6.56798e-08	5.44814e-06	Acbd5	acyl-Coenzyme A binding domain containing 5
NM_001110254	253	321	339	314	228	278	-0.426152	2.23877	0.000147337	0.00265368	Zfp945	zinc finger protein 945
NM_001177715	64	69	74	67	55	64	-0.426032	0.12747	0.00741754	0.0457461	Gm2897	predicted gene 2897
NM_001102438	1074	1329	1285	1284	1028	1005	-0.425013	4.25261	4.65581e-08	4.08179e-06	Acbd5	acyl-Coenzyme A binding domain containing 5
NM_001162864	89	98	81	65	87	89	-0.424645	0.491806	0.00611302	0.0398788	Ttbk1	tau tubulin kinase 1
NM_001102437	1075	1331	1286	1284	1031	1007	-0.424363	4.25445	4.07884e-08	3.66535e-06	Acbd5	acyl-Coenzyme A binding domain containing 5
NM_001301639	2551	3092	2994	2858	2389	2526	-0.424253	5.48252	1.25659e-12	5.3139e-10	Xiap	X-linked inhibitor of apoptosis
NM_001001881	749	939	1000	834	770	813	-0.423522	3.79611	1.26672e-08	1.33918e-06	2510009E07Rik	RIKEN cDNA 2510009E07 gene
NM_009688	2549	3091	2999	2862	2387	2532	-0.423091	5.48333	1.9373e-12	7.65037e-10	Xiap	X-linked inhibitor of apoptosis
NM_008397	151	173	157	126	163	144	-0.422953	1.32334	0.000412699	0.0057625	Itga6	integrin alpha 6
NM_001195284	199	268	279	224	224	223	-0.422021	1.94972	4.29186e-05	0.00106394	Fsd1l	fibronectin type III and SPRY domain containing 1-like
NM_001310598	902	1113	1091	971	1001	830	-0.419165	4.00725	1.29283e-08	1.36012e-06	Fam126b	family with sequence similarity 126, member B
NM_001310599	890	1087	1078	957	980	821	-0.418452	3.98395	9.53284e-09	1.03989e-06	Fam126b	family with sequence similarity 126, member B
NM_172513	890	1087	1078	957	980	821	-0.418452	3.98395	9.54691e-09	1.03989e-06	Fam126b	family with sequence similarity 126, member B
NM_001001187	284	324	374	309	318	262	-0.415951	2.34995	8.47704e-05	0.00178018	Zfp738	zinc finger protein 738
NM_001134474	771	898	934	671	849	835	-0.414684	3.75559	6.77984e-06	0.000251671	Vcan	versican
NM_183354	88	90	102	89	71	94	-0.413662	0.559323	0.00477389	0.0335015	Slc12a1	solute carrier family 12, member 1
NM_001079690	88	90	102	89	71	94	-0.413661	0.559323	0.0047724	0.0335015	Slc12a1	solute carrier family 12, member 1
NM_146009	459	533	515	434	492	440	-0.41337	2.96782	9.68043e-08	7.55023e-06	Cep290	centrosomal protein 290
NM_181348	6472	7660	8249	5393	7439	7430	-0.411767	6.86307	0.000127174	0.00240172	Prune2	prune homolog 2
NM_013851	117	145	137	103	113	146	-0.410257	1.06158	0.0028891	0.0236468	Abca8b	ATP-binding cassette, sub-family A (ABC1), member 8b
NM_001163635	8234	9914	9333	8406	8402	8167	-0.409117	7.16032	6.6002e-18	7.96751e-15	Tnks2	tankyrase, TRF1-interacting ankyrin-related ADP-ribose polymerase 2
NM_011448	6808	8410	7287	6788	7345	6315	-0.408244	6.87156	3.04549e-11	7.13937e-09	Sox9	SRY (sex determining region Y)-box 9
NM_029466	934	1073	984	919	977	829	-0.407037	3.96041	3.71386e-09	4.55096e-07	Arl5b	ADP-ribosylation factor-like 5B
NM_001024731	141	175	175	167	113	167	-0.407004	1.35915	0.00288118	0.0235999	Gm20939	predicted gene, 20939
NM_019425	1541	1837	1772	1951	1276	1473	-0.406877	4.74419	8.47572e-05	0.00178018	Gnpnat1	glucosamine-phosphate N-acetyltransferase 1
NM_019989	5630	7401	7125	8227	4695	5443	-0.406856	6.71035	0.00273778	0.0227099	Sh3bgrl	SH3-binding domain glutamic acid-rich protein like
NM_018818	1400	1732	1635	1483	1349	1507	-0.406461	4.63145	3.36955e-12	1.13549e-09	Chm	choroidermia (RAB escort protein 1)
NM_001277970	145	170	155	126	159	143	-0.406085	1.29779	0.000568781	0.00728871	Itga6	integrin alpha 6
NM_001024950	246	285	334	286	233	270	-0.405312	2.17219	0.000199021	0.00330176	Zfp563	zinc finger protein 563
NM_001290642	2705	3392	3368	3108	2743	2780	-0.403614	5.62239	1.03026e-11	2.84866e-09	Rc3h2	ring finger and CCCH-type zinc finger domains 2
NM_001100591	2711	3399	3371	3109	2752	2786	-0.403366	5.62495	7.8728e-12	2.39145e-09	Rc3h2	ring finger and CCCH-type zinc finger domains 2
NM_134063	3545	4055	4109	3167	3757	3763	-0.403079	5.93317	3.10869e-08	2.88988e-06	Fam208b	family with sequence similarity 208, member B
NM_021495	2308	2913	2788	2685	2290	2340	-0.401451	5.38204	3.59014e-11	8.32566e-09	Nectin3	nectin cell adhesion molecule 3
NM_001001932	3425	3947	3973	3468	3429	3481	-0.401131	5.88815	8.54716e-15	5.42166e-12	Eea1	early endosome antigen 1
NM_001164624	244	295	289	235	250	272	-0.400237	2.11111	1.52876e-05	0.000487014	Zfp809	zinc finger protein 809
NM_031185	1183	1327	1371	1102	1257	1193	-0.400219	4.34015	8.64439e-09	9.71008e-07	Akap12	A kinase (PRKA) anchor protein (gravin) 12
NM_199025	395	521	523	461	412	442	-0.399578	2.90474	1.29954e-06	6.65729e-05	Zbtb26	zinc finger and BTB domain containing 26
NM_001316737	149	208	159	178	144	150	-0.39815	1.43265	0.000846295	0.00965716	Fam213a	family with sequence similarity 213, member A
NM_001045513	2400	2750	2749	2539	2407	2300	-0.397791	5.36702	1.44734e-13	8.43644e-11	Raph1	Ras association (RalGDS/AF-6) and pleckstrin homology domains 1
NM_029895	127	138	156	115	146	125	-0.397175	1.14558	0.00230154	0.0200184	Etl4	enhancer trap locus 4
NM_027464	149	206	159	178	143	150	-0.395825	1.42832	0.00084413	0.00964266	Fam213a	family with sequence similarity 213, member A
NM_030731	370	437	424	401	356	374	-0.394315	2.68455	1.75119e-07	1.21441e-05	Trim23	tripartite motif-containing 23
NM_001081371	893	1099	1109	889	966	990	-0.394063	4.01615	2.17789e-08	2.1063e-06	Dmxl1	Dmx-like 1
NM_001316739	149	203	159	178	142	149	-0.393834	1.4211	0.000802931	0.00928215	Fam213a	family with sequence similarity 213, member A
NM_001316740	149	203	159	178	142	149	-0.393834	1.4211	0.000803369	0.00928215	Fam213a	family with sequence similarity 213, member A
NM_001316733	149	203	159	178	142	149	-0.393834	1.4211	0.000803558	0.00928215	Fam213a	family with sequence similarity 213, member A
NM_001316732	149	203	159	178	142	149	-0.393833	1.4211	0.000803963	0.00928215	Fam213a	family with sequence similarity 213, member A
NM_145545	126	133	155	110	141	130	-0.392152	1.12433	0.00319354	0.025359	Gbp7	guanylate binding protein 7
NM_148945	3846	4622	4747	4108	3871	4182	-0.391107	6.11117	7.6136e-12	2.34575e-09	Rps6ka3	ribosomal protein S6 kinase polypeptide 3
NM_025819	415	473	479	437	374	449	-0.390502	2.83799	2.15052e-06	0.000102385	Swt1	SWT1 RNA endoribonuclease homolog (S. cerevisiae)
NM_030110	224	288	272	275	208	239	-0.389891	2.0365	0.000135627	0.00251295	Micu3	mitochondrial calcium uptake family, member 3
NM_001346675	3851	4630	4755	4121	3877	4193	-0.389837	6.114	9.46346e-12	2.72131e-09	Rps6ka3	ribosomal protein S6 kinase polypeptide 3
NM_001083312	125	133	153	110	139	130	-0.389132	1.11527	0.00305429	0.0245699	Gbp7	guanylate binding protein 7
NM_178059	127	139	157	115	148	127	-0.388989	1.15604	0.0028921	0.0236623	Etl4	enhancer trap locus 4
NM_172813	154	155	136	135	145	131	-0.388512	1.22984	0.00128853	0.0132585	Enox1	ecto-NOX disulfide-thiol exchanger 1
NM_001033962	3352	4419	4391	3724	3797	3664	-0.388232	5.98918	3.85081e-10	7.03817e-08	Ube3a	ubiquitin protein ligase E3A
NM_011946	1834	2272	2239	1833	1996	2015	-0.387964	5.05233	6.52298e-10	1.04533e-07	Map3k2	mitogen-activated protein kinase kinase kinase 2
NM_001079686	1606	1571	1839	1337	1550	1757	-0.387844	4.7206	0.000134186	0.00249482	Syne1	spectrin repeat containing, nuclear envelope 1
NM_173018	3079	3462	3529	2854	3252	3195	-0.386993	5.72311	3.35022e-09	4.20082e-07	Myo9a	myosin IXa
NM_001316734	149	208	159	178	145	153	-0.385988	1.43829	0.00103567	0.0112639	Fam213a	family with sequence similarity 213, member A
NM_175266	1757	2228	2360	1903	1878	2070	-0.385666	5.05234	9.20813e-08	7.24787e-06	Epm2aip1	EPM2A (laforin) interacting protein 1
NM_172637	548	610	577	590	545	472	-0.384734	3.18508	1.60469e-06	8.02976e-05	Hectd2	HECT domain containing 2
NM_001005510	828	921	913	630	917	913	-0.384698	3.80279	0.00122784	0.0128252	Syne2	spectrin repeat containing, nuclear envelope 2
NM_001289704	1573	1894	1907	1677	1738	1552	-0.384652	4.8149	5.12754e-10	8.84618e-08	Cflar	CASP8 and FADD-like apoptosis regulator
NM_011958	1037	1290	1197	1327	924	1012	-0.383898	4.20518	5.39543e-05	0.00126896	Orc4	origin recognition complex, subunit 4
NM_001316735	149	206	159	178	144	153	-0.383633	1.43398	0.00114415	0.0121616	Fam213a	family with sequence similarity 213, member A
NM_009676	159	171	192	176	129	179	-0.38328	1.45962	0.0032396	0.0256022	Aox1	aldehyde oxidase 1
NM_001165955	1319	1570	1640	1374	1368	1449	-0.383092	4.56886	1.71707e-09	2.50217e-07	Phc3	polyhomeotic-like 3 (Drosophila)
NM_001163471	548	610	577	590	546	473	-0.382919	3.1859	1.6723e-06	8.31027e-05	Hectd2	HECT domain containing 2
NM_146253	605	722	754	671	637	619	-0.382647	3.44644	5.63916e-08	4.78818e-06	Zbtb6	zinc finger and BTB domain containing 6
NM_172763	231	261	280	224	248	243	-0.382567	2.01964	8.05069e-05	0.00171063	Zfp809	zinc finger protein 809
NM_018823	7185	8454	8509	7154	7737	7471	-0.382004	6.98621	1.54187e-11	3.85124e-09	Nfat5	nuclear factor of activated T cells 5
NM_133957	7204	8469	8526	7170	7754	7488	-0.38186	6.98936	1.5017e-11	3.81027e-09	Nfat5	nuclear factor of activated T cells 5
NM_001316736	149	203	159	178	143	152	-0.381585	1.42679	0.00109619	0.0117875	Fam213a	family with sequence similarity 213, member A
NM_001253759	154	155	136	135	147	131	-0.381538	1.2331	0.00169079	0.0161924	Enox1	ecto-NOX disulfide-thiol exchanger 1
NM_153421	1328	1587	1654	1385	1384	1464	-0.381244	4.58226	2.0759e-09	2.81887e-07	Phc3	polyhomeotic-like 3 (Drosophila)
NM_001165954	1328	1587	1654	1385	1384	1464	-0.381244	4.58226	2.07818e-09	2.81887e-07	Phc3	polyhomeotic-like 3 (Drosophila)
NM_001252506	183	213	205	175	191	191	-0.381213	1.66091	0.000138376	0.00255074	St6gal1	beta galactoside alpha 2,6 sialyltransferase 1
NM_001284354	786	958	915	693	884	883	-0.381017	3.80022	2.98951e-05	0.000797956	Shprh	SNF2 histone linker PHD RING helicase
NM_001177630	121	134	157	112	144	126	-0.38061	1.1222	0.0048843	0.0340354	Etl4	enhancer trap locus 4
NM_173010	2177	2975	2876	2345	2664	2403	-0.380571	5.39171	2.43582e-07	1.60163e-05	Ube3a	ubiquitin protein ligase E3A
NM_172937	786	958	916	694	884	884	-0.380395	3.80104	2.99498e-05	0.000798174	Shprh	SNF2 histone linker PHD RING helicase
NM_001142411	177	229	253	184	203	223	-0.380216	1.79142	0.00145887	0.0145799	Zfp937	zinc finger protein 937
NM_001128094	6563	7932	7995	6866	6847	7133	-0.380106	6.88331	2.553e-12	9.17675e-10	Atp13a3	ATPase type 13A3
NM_172833	347	423	411	348	387	360	-0.379822	2.63097	2.80811e-06	0.000126172	Malt1	MALT1 paracaspase
NM_001346658	962	1259	1248	1221	885	1109	-0.379734	4.18255	4.37552e-05	0.00107602	Ube2q2	ubiquitin-conjugating enzyme E2Q family member 2
NM_153422	167	220	215	184	178	196	-0.379603	1.66249	0.00024944	0.00392677	Pde5a	phosphodiesterase 5A, cGMP-specific
NM_011668	3396	4481	4442	3783	3874	3741	-0.379446	6.01152	9.05301e-10	1.39462e-07	Ube3a	ubiquitin protein ligase E3A
NM_145624	250	284	319	264	263	265	-0.379238	2.16436	6.46794e-05	0.00146836	Zfp709	zinc finger protein 709
NM_001165956	1308	1571	1630	1367	1367	1451	-0.378462	4.56427	2.9078e-09	3.75524e-07	Phc3	polyhomeotic-like 3 (Drosophila)
NM_029870	383	476	479	426	414	402	-0.378293	2.81096	8.21338e-07	4.56541e-05	Crebrf	CREB3 regulatory factor
NM_001128096	6599	7973	8033	6911	6894	7179	-0.377957	6.89162	3.08768e-12	1.07406e-09	Atp13a3	ATPase type 13A3
NM_022023	8920	10767	10458	11084	8205	8776	-0.376796	7.30771	2.23067e-06	0.000105502	Gmfb	glia maturation factor, beta
NM_009826	3948	4740	4604	4337	3966	4072	-0.374974	6.12683	1.52751e-13	8.66943e-11	Rb1cc1	RB1-inducible coiled-coil 1
NM_010103	1804	2265	2199	2019	1913	1898	-0.374692	5.04021	1.06522e-11	2.90805e-09	Edil3	EGF-like repeats and discoidin I-like domains 3
NM_011982	301	357	369	307	328	321	-0.374662	2.43272	1.0011e-05	0.000344349	Homer1	homer scaffolding protein 1
NM_001199136	7582	8184	8686	6200	8005	8579	-0.374502	7.01086	0.00018095	0.00308991	Macf1	microtubule-actin crosslinking factor 1
NM_001037987	1816	2282	2211	2039	1926	1905	-0.37424	5.04979	1.13963e-11	3.03402e-09	Edil3	EGF-like repeats and discoidin I-like domains 3
NM_001112714	1049	1255	1237	1033	1114	1149	-0.374155	4.21752	9.00209e-09	1.00065e-06	Ralgapa1	Ral GTPase activating protein, alpha subunit 1
NM_001286263	1049	1255	1237	1033	1114	1149	-0.374155	4.21752	9.04191e-09	1.00065e-06	Ralgapa1	Ral GTPase activating protein, alpha subunit 1
NM_019994	1049	1255	1237	1033	1114	1149	-0.374155	4.21752	9.04743e-09	1.00065e-06	Ralgapa1	Ral GTPase activating protein, alpha subunit 1
NM_001081201	984	1279	1106	951	1079	1100	-0.373983	4.14333	3.06949e-07	1.97023e-05	Dpy19l4	dpy-19-like 4 (C. elegans)
NM_019579	798	975	912	899	819	784	-0.373434	3.81787	3.03228e-09	3.86965e-07	Mpp5	membrane protein, palmitoylated 5 (MAGUK p55 subfamily member 5)
NM_178691	161	210	199	180	175	176	-0.372828	1.58773	0.000239256	0.00380533	Yod1	YOD1 deubiquitinase
NM_001293804	1577	1908	1913	1700	1765	1565	-0.372745	4.82648	2.25346e-09	3.01865e-07	Cflar	CASP8 and FADD-like apoptosis regulator
NM_001003719	1047	1253	1235	1033	1114	1147	-0.372581	4.21577	9.91625e-09	1.07469e-06	Ralgapa1	Ral GTPase activating protein, alpha subunit 1
NM_172464	1314	1507	1374	1368	1264	1286	-0.371798	4.46472	2.38794e-11	5.72231e-09	Daam1	dishevelled associated activator of morphogenesis 1
NM_001286452	1307	1497	1363	1356	1259	1277	-0.371754	4.45511	2.46949e-11	5.85269e-09	Daam1	dishevelled associated activator of morphogenesis 1
NM_001290628	1165	1474	1435	1355	1177	1266	-0.371652	4.41936	3.88191e-09	4.73001e-07	Vps54	VPS54 GARP complex subunit
NM_001293805	1411	1726	1760	1557	1586	1424	-0.371254	4.68611	8.22462e-09	9.28693e-07	Cflar	CASP8 and FADD-like apoptosis regulator
NM_001177406	3408	4256	4592	3720	3876	3824	-0.370849	6.00972	6.21081e-08	5.23317e-06	Zfp967	zinc finger protein 967
NM_001177406	3408	4256	4592	3720	3876	3824	-0.370849	6.00972	6.21081e-08	5.23317e-06	Zfp967	zinc finger protein 967
NM_001177406	3408	4256	4592	3720	3876	3824	-0.370849	6.00972	6.21081e-08	5.23317e-06	Zfp967	zinc finger protein 967
NM_001177406	3408	4256	4592	3720	3876	3824	-0.370849	6.00972	6.21081e-08	5.23317e-06	Zfp967	zinc finger protein 967
NM_001177407	3408	4256	4592	3720	3876	3824	-0.370849	6.00972	6.21215e-08	5.23317e-06	Zfp966	zinc finger protein 966
NM_001177407	3408	4256	4592	3720	3876	3824	-0.370849	6.00972	6.21215e-08	5.23317e-06	Zfp966	zinc finger protein 966
NM_001177407	3408	4256	4592	3720	3876	3824	-0.370849	6.00972	6.21215e-08	5.23317e-06	Zfp966	zinc finger protein 966
NM_001177407	3408	4256	4592	3720	3876	3824	-0.370849	6.00972	6.21215e-08	5.23317e-06	Zfp966	zinc finger protein 966
NM_026102	1325	1515	1374	1374	1274	1293	-0.36997	4.47218	3.79174e-11	8.69961e-09	Daam1	dishevelled associated activator of morphogenesis 1
NM_139061	1177	1481	1447	1367	1190	1279	-0.368379	4.43194	4.17851e-09	5.03452e-07	Vps54	VPS54 GARP complex subunit
NM_027492	1839	2406	2107	2217	1784	1932	-0.368317	5.06093	6.23603e-08	5.23317e-06	Naa30	N(alpha)-acetyltransferase 30, NatC catalytic subunit
NM_183160	340	381	382	381	323	329	-0.367932	2.53955	9.24936e-06	0.000322263	Tmem252	transmembrane protein 252
NM_145930	1291	1551	1582	1449	1360	1330	-0.367713	4.54163	8.50825e-10	1.32013e-07	AW549877	expressed sequence AW549877
NM_172153	144	212	188	169	171	168	-0.367243	1.52196	0.000983643	0.0108457	Lcorl	ligand dependent nuclear receptor corepressor-like
NM_010553	122	143	161	124	144	131	-0.365573	1.17627	0.00304674	0.0245183	Il18rap	interleukin 18 receptor accessory protein
NM_009017	111	132	122	107	130	105	-0.364977	0.956546	0.0042536	0.0308154	Raet1b	retinoic acid early transcript beta
NM_025481	8869	10618	9956	8954	9638	9012	-0.363868	7.27982	5.31784e-12	1.71173e-09	Smurf2	SMAD specific E3 ubiquitin protein ligase 2
NM_001199308	1618	2002	2006	1838	1690	1748	-0.36338	4.88966	4.13999e-10	7.50313e-08	Gm14440	predicted gene 14440
NM_001199308	1618	2002	2006	1838	1690	1748	-0.36338	4.88966	4.13999e-10	7.50313e-08	Gm14440	predicted gene 14440
NM_001252496	2034	2448	2428	2036	2216	2231	-0.362328	5.18787	2.37622e-09	3.16345e-07	Rapgef6	Rap guanine nucleotide exchange factor (GEF) 6
NM_001163073	152	217	198	173	183	176	-0.360698	1.58458	0.000910095	0.0102229	Lcorl	ligand dependent nuclear receptor corepressor-like
NM_026592	748	838	824	890	662	720	-0.360605	3.67026	2.92974e-05	0.000788221	B230118H07Rik	RIKEN cDNA B230118H07 gene
NM_028882	2123	2577	2499	2400	2155	2216	-0.360045	5.24778	1.69942e-11	4.16493e-09	Sema3d	sema domain, immunoglobulin domain (Ig), short basic domain, secreted, (semaphorin) 3D
NM_001079513	1621	2145	2084	1989	1692	1811	-0.360004	4.94529	8.75012e-08	6.93801e-06	Zbtb33	zinc finger and BTB domain containing 33
NM_025820	1037	1239	1120	1111	1049	1036	-0.359519	4.16393	1.96903e-10	4.00623e-08	Crnkl1	Crn, crooked neck-like 1 (Drosophila)
NM_027375	847	935	951	904	832	840	-0.35926	3.85244	1.0377e-08	1.11901e-06	Gcc2	GRIP and coiled-coil domain containing 2
NM_020256	1647	2202	2121	2017	1732	1858	-0.358962	4.97472	8.06648e-08	6.46728e-06	Zbtb33	zinc finger and BTB domain containing 33
NM_207541	230	245	271	231	229	243	-0.358793	1.98234	0.000230122	0.00369182	Zfp81	zinc finger protein 81
NM_001081101	367	407	453	368	391	397	-0.35856	2.69743	4.45663e-05	0.00109329	Uvssa	UV stimulated scaffold protein A
NM_026735	2345	2847	2924	2647	2474	2521	-0.357957	5.42165	3.40161e-10	6.37936e-08	Mob1b	MOB kinase activator 1B
NM_178382	183	269	228	230	222	187	-0.35747	1.84529	0.00130322	0.0133587	Flrt3	fibronectin leucine rich transmembrane protein 3
NM_138756	1038	1300	1274	1187	1091	1123	-0.357403	4.25239	3.2245e-09	4.09075e-07	Slc25a36	solute carrier family 25, member 36
NM_007561	4644	5579	5670	4544	5285	5126	-0.357362	6.3924	2.02545e-07	1.38237e-05	Bmpr2	bone morphogenetic protein receptor, type II (serine/threonine kinase)
NM_011086	1101	1342	1411	1126	1165	1336	-0.357338	4.34658	5.85663e-06	0.000225957	Pikfyve	phosphoinositide kinase, FYVE finger containing
NM_001346705	2252	2715	2821	2480	2409	2447	-0.357296	5.36261	6.52028e-10	1.04533e-07	Zfp871	zinc finger protein 871
NM_001077707	928	1119	1072	880	1023	1034	-0.35671	4.04198	1.47884e-06	7.46937e-05	Shprh	SNF2 histone linker PHD RING helicase
NM_001326702	218	213	238	201	217	214	-0.356683	1.82842	0.000788956	0.00918263	Igsf9b	immunoglobulin superfamily, member 9B
NM_173028	1781	2160	2219	1828	1936	2037	-0.356652	5.02416	5.52578e-08	4.72915e-06	Vps13a	vacuolar protein sorting 13A
NM_001267707	257	324	285	261	266	289	-0.35636	2.1953	5.22549e-05	0.00123708	Slco1a5	solute carrier organic anion transporter family, member 1a5
NM_173375	1640	1968	1792	1786	1641	1667	-0.356135	4.83493	1.29279e-11	3.31923e-09	Fam180a	family with sequence similarity 180, member A
NM_001290518	189	211	206	201	179	192	-0.355762	1.68505	0.000270477	0.00418407	Slc31a2	solute carrier family 31, member 2
NM_022032	1156	1415	1270	1346	1134	1145	-0.355543	4.34275	3.42877e-08	3.14674e-06	Perp	PERP, TP53 apoptosis effector
NM_133857	393	448	420	357	466	367	-0.355143	2.73802	0.000613364	0.00769542	Usp53	ubiquitin specific peptidase 53
NM_130861	257	324	285	262	266	289	-0.354615	2.19611	5.51382e-05	0.00129398	Slco1a5	solute carrier organic anion transporter family, member 1a5
NM_177178	951	1185	1184	948	1152	1028	-0.35456	4.13195	9.69726e-06	0.000335162	Lmbrd2	LMBR1 domain containing 2
NM_001172160	183	274	231	231	226	191	-0.353619	1.86349	0.00160582	0.0155635	Flrt3	fibronectin leucine rich transmembrane protein 3
NM_001167964	279	378	389	395	300	292	-0.353464	2.46625	0.00234884	0.0203036	G2e3	G2/M-phase specific E3 ubiquitin ligase
NM_053268	822	933	969	856	864	856	-0.353225	3.84967	3.12329e-08	2.89099e-06	Rasa2	RAS p21 protein activator 2
NM_207653	1652	1999	1993	1797	1864	1670	-0.353184	4.89959	5.60024e-09	6.60002e-07	Cflar	CASP8 and FADD-like apoptosis regulator
NM_030235	1541	1916	1767	1560	1763	1608	-0.352664	4.78744	2.30165e-08	2.20621e-06	Avl9	AVL9 homolog (S. cerevisiase)
NM_029965	549	710	664	703	524	590	-0.352663	3.34434	7.19738e-05	0.00158071	Rnf170	ring finger protein 170
NM_001199137	7188	7806	8237	6071	7656	8249	-0.352653	6.94631	0.000225992	0.00364272	Macf1	microtubule-actin crosslinking factor 1
NM_172458	2254	2713	2821	2486	2428	2447	-0.352422	5.36485	1.04339e-09	1.59594e-07	Zfp871	zinc finger protein 871
NM_177139	176	170	176	180	155	160	-0.351679	1.47546	0.00170959	0.0163289	Lypd6	LY6/PLAUR domain containing 6
NM_178711	822	989	925	943	846	801	-0.351249	3.8555	5.59091e-08	4.76597e-06	Plscr4	phospholipid scramblase 4
NM_001001979	152	179	177	183	138	160	-0.35116	1.43436	0.00205555	0.0185433	Megf10	multiple EGF-like-domains 10
NM_028097	454	565	545	554	489	437	-0.351046	3.04822	2.48332e-05	0.000701937	Tmem68	transmembrane protein 68
NM_001081302	3355	3814	4051	2713	4017	3876	-0.350693	5.89465	0.00275187	0.0227742	Trio	triple functional domain (PTPRF interacting)
NM_001195047	3783	4647	4444	4142	3975	4067	-0.350095	6.0909	1.88871e-12	7.65037e-10	Pak3	p21 protein (Cdc42/Rac)-activated kinase 3
NM_001111279	2436	2543	2563	2349	2431	2385	-0.349911	5.32487	3.59576e-09	4.47087e-07	Wdfy1	WD repeat and FYVE domain containing 1
NM_001195046	3783	4647	4444	4142	3976	4068	-0.349856	6.09101	1.95099e-12	7.65037e-10	Pak3	p21 protein (Cdc42/Rac)-activated kinase 3
NM_025832	164	173	176	192	143	152	-0.349677	1.45065	0.00317477	0.0252647	Naa16	N(alpha)-acetyltransferase 16, NatA auxiliary subunit
NM_008380	20794	23244	23617	23077	22391	18776	-0.349462	8.4893	3.69227e-07	2.29246e-05	Inhba	inhibin beta-A
NM_008778	3794	4658	4461	4153	3995	4080	-0.349259	6.09566	2.21477e-12	8.52367e-10	Pak3	p21 protein (Cdc42/Rac)-activated kinase 3
NM_007950	3355	4098	3645	3798	3668	3054	-0.348741	5.87761	3.45452e-07	2.17847e-05	Ereg	epiregulin
NM_001113517	1215	1430	1390	1160	1345	1318	-0.348641	4.41809	5.21342e-07	3.07207e-05	Arhgef7	Rho guanine nucleotide exchange factor (GEF7)
NM_001252505	185	223	208	186	202	196	-0.348173	1.71124	0.000390148	0.00549596	St6gal1	beta galactoside alpha 2,6 sialyltransferase 1
NM_175258	2145	2546	2523	2135	2368	2334	-0.348127	5.25686	1.18668e-08	1.27177e-06	Rapgef6	Rap guanine nucleotide exchange factor (GEF) 6
NM_001252494	2145	2546	2523	2135	2368	2334	-0.348127	5.25686	1.19116e-08	1.27177e-06	Rapgef6	Rap guanine nucleotide exchange factor (GEF) 6
NM_001195049	3791	4661	4455	4157	3992	4086	-0.347723	6.09562	2.75545e-12	9.7421e-10	Pak3	p21 protein (Cdc42/Rac)-activated kinase 3
NM_019389	1410	1612	1696	1257	1615	1601	-0.34751	4.64506	0.00016577	0.00289721	Vcan	versican
NM_001310624	1108	1357	1422	1132	1196	1355	-0.347236	4.3633	1.2608e-05	0.000415141	Pikfyve	phosphoinositide kinase, FYVE finger containing
NM_001113386	752	919	845	746	868	771	-0.347233	3.73597	1.80024e-06	8.84412e-05	Lifr	leukemia inhibitory factor receptor
NM_031863	664	786	767	788	630	688	-0.347054	3.55431	3.4766e-06	0.00014966	Cenpq	centromere protein Q
NM_001290676	1417	1555	1517	1481	1482	1307	-0.346668	4.57521	4.1141e-08	3.66648e-06	Cpeb4	cytoplasmic polyadenylation element binding protein 4
NM_026252	1417	1555	1517	1481	1482	1307	-0.346668	4.57521	4.11382e-08	3.66648e-06	Cpeb4	cytoplasmic polyadenylation element binding protein 4
NM_145483	417	520	536	507	430	461	-0.346539	2.96385	2.3869e-05	0.000681831	Zfp160	zinc finger protein 160
NM_001195048	3837	4718	4521	4194	4085	4136	-0.345317	6.11546	3.97907e-12	1.32026e-09	Pak3	p21 protein (Cdc42/Rac)-activated kinase 3
NM_007566	6433	7294	7516	5348	7494	7326	-0.345078	6.81885	0.00097608	0.0107954	Birc6	baculoviral IAP repeat-containing 6
NM_172463	422	524	491	368	539	455	-0.344954	2.92853	0.00345163	0.0267486	Sned1	sushi, nidogen and EGF-like domains 1
NM_001276489	205	244	220	227	197	212	-0.344872	1.83113	0.000251296	0.00393874	Ism1	isthmin 1, angiogenesis inhibitor
NM_001025192	98	123	121	118	98	109	-0.344786	0.873119	0.0066362	0.042272	Cxadr	coxsackie virus and adenovirus receptor
NM_028059	411	510	493	492	375	477	-0.344768	2.90595	0.000206445	0.00339549	Zfp654	zinc finger protein 654
NM_001290678	1415	1549	1510	1480	1478	1304	-0.344647	4.57138	5.37369e-08	4.6544e-06	Cpeb4	cytoplasmic polyadenylation element binding protein 4
NM_020575	1046	1226	1256	1172	1069	1116	-0.344067	4.22631	1.72802e-08	1.71743e-06	March7	membrane-associated ring finger (C3HC4) 7
NM_176841	2787	3191	3213	2877	2903	2968	-0.343893	5.60968	1.15126e-10	2.45833e-08	Ccdc88a	coiled coil domain containing 88A
NM_145517	482	658	558	601	536	475	-0.343847	3.16779	7.04801e-05	0.00155742	Ormdl1	ORM1-like 1 (S. cerevisiae)
NM_001038621	503	600	624	672	454	520	-0.343334	3.1958	0.00174229	0.0165606	Rabgap1l	RAB GTPase activating protein 1-like
NM_008714	157	168	178	153	150	176	-0.343262	1.42498	0.00234759	0.0203009	Notch1	notch 1
NM_008764	1244	1460	1428	1337	1355	1241	-0.343259	4.4549	3.67533e-09	4.52947e-07	Tnfrsf11b	tumor necrosis factor receptor superfamily, member 11b (osteoprotegerin)
NM_172772	1174	1414	1393	1247	1272	1269	-0.342731	4.40061	2.59077e-09	3.42792e-07	Fam63b	family with sequence similarity 63, member B
NM_001081249	1652	1914	1980	1439	1945	1890	-0.342253	4.88046	0.00054052	0.00700986	Vcan	versican
NM_146231	121	160	131	136	110	146	-0.342077	1.13853	0.00684208	0.0432213	Zfp825	zinc finger protein 825
NM_001166371	2544	2968	3117	2414	2840	2963	-0.340947	5.51906	1.63917e-05	0.000511605	Zfp638	zinc finger protein 638
NM_001290533	910	1131	1125	1105	904	1008	-0.340856	4.06985	1.94198e-06	9.36973e-05	Nxt2	nuclear transport factor 2-like export factor 2
NM_001110274	211	244	209	206	220	207	-0.340837	1.82274	0.000450627	0.00611237	Slc14a2	solute carrier family 14 (urea transporter), member 2
NM_001113383	4337	5284	5212	4864	4521	4748	-0.34076	6.29971	6.49942e-11	1.41589e-08	Gls	glutaminase
NM_019933	539	705	698	593	622	633	-0.340323	3.36392	7.26688e-06	0.000264738	Ptpn4	protein tyrosine phosphatase, non-receptor type 4
NM_001134480	387	511	451	421	463	400	-0.340271	2.83905	3.89707e-05	0.000985689	Plcxd2	phosphatidylinositol-specific phospholipase C, X domain containing 2
NM_008926	981	1043	1053	1037	892	1014	-0.339877	4.03373	8.60424e-07	4.73387e-05	Prkg2	protein kinase, cGMP-dependent, type II
NM_001083901	1982	2442	2427	2376	2067	2091	-0.339699	5.18478	1.85795e-08	1.82138e-06	Mfsd14b	major facilitator superfamily domain containing 14B
NM_133680	2006	2473	2460	2400	2091	2128	-0.339412	5.20331	1.53846e-08	1.55774e-06	Mfsd14b	major facilitator superfamily domain containing 14B
NM_025286	195	221	222	213	195	201	-0.339376	1.76626	0.00036904	0.00525005	Slc31a2	solute carrier family 31, member 2
NM_009016	122	138	133	114	141	120	-0.33922	1.07426	0.0061967	0.0402422	Raet1a	retinoic acid early transcript 1, alpha
NM_027472	611	713	723	666	642	646	-0.339209	3.4431	2.13036e-07	1.44483e-05	5730455P16Rik	RIKEN cDNA 5730455P16 gene
NM_001310676	306	358	340	337	332	290	-0.338267	2.41733	5.22008e-05	0.00123708	Il6ra	interleukin 6 receptor, alpha
NM_010559	306	358	340	337	332	290	-0.338267	2.41733	5.21555e-05	0.00123708	Il6ra	interleukin 6 receptor, alpha
NM_173746	164	219	189	223	160	163	-0.337858	1.60858	0.00679827	0.0430092	Triqk	triple QxxK/R motif containing
NM_172413	2614	3322	3182	3467	2536	2707	-0.337729	5.59722	6.5579e-05	0.00148254	Rap2c	RAP2C, member of RAS oncogene family
NM_001037863	993	1250	1163	1173	959	1121	-0.337192	4.17668	1.24252e-06	6.42624e-05	Atp11c	ATPase, class VI, type 11C
NM_010156	916	957	1045	948	879	969	-0.337113	3.95868	2.64898e-06	0.000120783	Samd9l	sterile alpha motif domain containing 9-like
NM_001346657	995	1331	1298	1280	1001	1176	-0.337043	4.26427	3.77976e-05	0.000961298	Ube2q2	ubiquitin-conjugating enzyme E2Q family member 2
NM_027007	660	864	808	760	655	810	-0.336937	3.62921	2.35336e-05	0.000674931	Zfp397	zinc finger protein 397
NM_029492	1239	1511	1441	1478	1235	1295	-0.336424	4.47729	1.14936e-07	8.54767e-06	Zdhhc20	zinc finger, DHHC domain containing 20
NM_172790	3507	3808	3740	3405	3785	3401	-0.336246	5.88187	5.51388e-08	4.72915e-06	Ankrd52	ankyrin repeat domain 52
NM_054077	1847	2119	1973	1853	1957	1874	-0.33584	4.98294	1.06859e-09	1.62297e-07	Prelp	proline arginine-rich end leucine-rich repeat
NM_001099276	395	484	426	341	430	475	-0.335605	2.79468	0.0024103	0.0207434	Pik3c2b	phosphoinositide-3-kinase, class 2, beta polypeptide
NM_172679	1585	1786	1892	1332	1822	1877	-0.335478	4.80879	0.00200984	0.0182896	4932438A13Rik	RIKEN cDNA 4932438A13 gene
NM_001081035	799	925	849	627	953	879	-0.334769	3.77528	0.00584055	0.038639	Nav3	neuron navigator 3
NM_177411	2825	3551	3230	2991	3113	3078	-0.334485	5.67451	1.91185e-10	3.92693e-08	Rab5b	RAB5B, member RAS oncogene family
NM_001029993	2838	3305	3267	2922	3012	3077	-0.334401	5.64737	4.35926e-10	7.76993e-08	Zc3h18	zinc finger CCCH-type containing 18
NM_001029994	2837	3305	3266	2921	3012	3076	-0.334401	5.64705	4.34781e-10	7.76993e-08	Zc3h18	zinc finger CCCH-type containing 18
NM_145933	195	225	216	192	216	201	-0.334239	1.76406	0.000680363	0.00826528	St6gal1	beta galactoside alpha 2,6 sialyltransferase 1
NM_145962	5776	7263	7079	6706	6390	6148	-0.333921	6.74138	5.96675e-10	9.74886e-08	Pank3	pantothenate kinase 3
NM_010897	1677	2002	2127	1656	1969	1928	-0.333907	4.94933	2.52753e-05	0.000711636	Nf1	neurofibromatosis 1
NM_030683	271	308	270	263	276	275	-0.33291	2.17939	0.000150422	0.0027012	Slc14a2	solute carrier family 14 (urea transporter), member 2
NM_001290514	839	1081	1031	1101	840	886	-0.332847	3.97104	6.99e-05	0.00154777	Mospd1	motile sperm domain containing 1
NM_027409	840	1083	1031	1101	841	888	-0.332752	3.97253	6.55265e-05	0.00148254	Mospd1	motile sperm domain containing 1
NM_001164745	7562	9098	8588	9021	7367	7836	-0.332582	7.0716	4.35573e-08	3.85e-06	Ptp4a2	protein tyrosine phosphatase 4a2
NM_001171801	165	219	189	223	162	164	-0.332579	1.61367	0.00696019	0.0437003	Triqk	triple QxxK/R motif containing
NM_001310650	2833	3295	3263	2920	3012	3073	-0.332484	5.64536	5.90023e-10	9.71376e-08	Zc3h18	zinc finger CCCH-type containing 18
NM_033524	3915	4998	4838	4862	4114	4196	-0.332288	6.19242	1.14336e-07	8.53247e-06	Spred1	sprouty protein with EVH-1 domain 1, related sequence
NM_001161430	939	1168	1155	1142	942	1043	-0.332237	4.11688	2.01405e-06	9.67416e-05	Nxt2	nuclear transport factor 2-like export factor 2
NM_001001798	974	1233	1152	1159	949	1111	-0.332102	4.15878	2.2285e-06	0.000105502	Atp11c	ATPase, class VI, type 11C
NM_010259	313	376	399	394	290	360	-0.332088	2.53532	0.00149603	0.0148208	Gbp2b	guanylate binding protein 2b
NM_001290532	938	1167	1153	1139	942	1043	-0.331829	4.11529	1.87697e-06	9.13783e-05	Nxt2	nuclear transport factor 2-like export factor 2
NM_001013833	408	476	496	452	431	441	-0.331823	2.87812	1.03336e-05	0.000352078	Prkg1	protein kinase, cGMP-dependent, type I
NM_001284373	1496	1828	1809	1718	1626	1578	-0.331695	4.77199	5.16268e-09	6.15158e-07	Atf2	activating transcription factor 2
NM_001284372	1501	1836	1819	1726	1633	1585	-0.331677	4.77841	5.65868e-09	6.63264e-07	Atf2	activating transcription factor 2
NM_030708	499	586	552	445	546	578	-0.331619	3.12419	0.000496771	0.00659315	Zfhx4	zinc finger homeodomain 4
NM_172939	437	518	498	494	424	477	-0.330952	2.95254	8.38636e-06	0.000297481	Sowahc	sosondowah ankyrin repeat domain family member C
NM_144825	5155	5866	6041	5344	5359	5699	-0.329703	6.50924	5.41564e-09	6.41753e-07	Taok1	TAO kinase 1
NM_030257	1127	1359	1307	1265	1262	1117	-0.329277	4.33688	1.10163e-07	8.30727e-06	Lysmd3	LysM, putative peptidoglycan-binding, domain containing 3
NM_180600	1006	1353	1320	1302	1022	1204	-0.329208	4.2894	5.92913e-05	0.00137351	Ube2q2	ubiquitin-conjugating enzyme E2Q family member 2
NM_026775	3834	4647	4138	4291	3840	3997	-0.329127	6.07207	1.51136e-10	3.13418e-08	Tmed10	transmembrane p24 trafficking protein 10
NM_011267	1852	2057	1931	1879	2188	1555	-0.328793	4.96311	0.000498261	0.00660479	Rgs16	regulator of G-protein signaling 16
NM_001015099	301	398	420	419	329	327	-0.328009	2.57559	0.00236638	0.0204061	G2e3	G2/M-phase specific E3 ubiquitin ligase
NM_172782	959	1188	1180	1165	971	1063	-0.327938	4.14743	1.80897e-06	8.86683e-05	Nxt2	nuclear transport factor 2-like export factor 2
NM_001079876	496	626	589	543	515	586	-0.327916	3.18813	7.92214e-06	0.000284802	Gas2l3	growth arrest-specific 2 like 3
NM_001033331	496	626	589	543	515	586	-0.327916	3.18813	7.92326e-06	0.000284802	Gas2l3	growth arrest-specific 2 like 3
NM_011221	8383	10457	10038	9823	9045	8901	-0.326916	7.26646	3.71137e-10	6.90026e-08	Purb	purine rich element binding protein B
NM_001167963	301	398	420	419	330	327	-0.326658	2.57623	0.00241888	0.0207862	G2e3	G2/M-phase specific E3 ubiquitin ligase
NM_008974	7638	9206	8654	9151	7478	7936	-0.326572	7.08844	7.21162e-08	5.91381e-06	Ptp4a2	protein tyrosine phosphatase 4a2
NM_001081251	6853	8440	8305	6817	7994	7857	-0.326528	6.97568	2.517e-06	0.000116064	Pbrm1	polybromo 1
NM_183221	1965	2338	2232	1610	2391	2278	-0.325741	5.12404	0.00426957	0.0308895	Fat4	FAT atypical cadherin 4
NM_001177558	4981	6101	5927	5660	5463	5264	-0.32453	6.50436	2.13906e-10	4.31151e-08	Gng12	guanine nucleotide binding protein G protein), gamma 12
NM_177861	179	222	211	215	174	201	-0.324299	1.71274	0.00146441	0.0146165	Tmem67	transmembrane protein 67
NM_026515	1428	1910	1644	1998	1318	1485	-0.324094	4.72948	0.00226835	0.0198117	2810417H13Rik	RIKEN cDNA 2810417H13 gene
NM_001081049	2282	2652	2719	2004	2620	2746	-0.324001	5.35356	0.000986332	0.0108698	Kmt2a	lysine (K)-specific methyltransferase 2A
NM_139303	242	269	263	258	230	259	-0.323946	2.05098	0.000321742	0.00476253	Kif18a	kinesin family member 18A
NM_001166497	161	213	181	212	152	171	-0.323795	1.57225	0.00686594	0.0432919	Zfp983	zinc finger protein 983
NM_016746	1094	1300	1311	1359	1106	1113	-0.323428	4.30604	9.44001e-06	0.00032732	Ccnc	cyclin C
NM_001284344	394	503	467	460	392	463	-0.323341	2.86356	6.22387e-05	0.0014295	Gas2l3	growth arrest-specific 2 like 3
NM_021362	608	729	775	609	717	710	-0.322788	3.49491	0.000193825	0.00323296	Pappa	pregnancy-associated plasma protein A
NM_001285831	3316	4019	3938	4073	3236	3579	-0.322658	5.91192	1.26081e-06	6.4897e-05	Far1	fatty acyl CoA reductase 1
NM_001252451	2597	3273	3002	3049	2754	2756	-0.322254	5.56514	1.38945e-09	2.09554e-07	Cldnd1	claudin domain containing 1
NM_028446	1111	1185	1233	1068	1114	1232	-0.322144	4.23965	9.21324e-06	0.000321524	Trip11	thyroid hormone receptor interactor 11
NM_198967	153	178	170	152	160	172	-0.321363	1.42871	0.00261036	0.0219794	Tmtc1	transmembrane and tetratricopeptide repeat containing 1
NM_007635	181	257	209	233	181	210	-0.321272	1.79171	0.0040941	0.0300127	Ccng2	cyclin G2
NM_008449	549	609	610	554	561	596	-0.320197	3.2418	6.07538e-06	0.000232731	Kif5c	kinesin family member 5C
NM_001177556	4971	6069	5896	5633	5446	5289	-0.320086	6.50027	2.28086e-10	4.55475e-08	Gng12	guanine nucleotide binding protein G protein), gamma 12
NM_001007465	420	426	428	400	425	410	-0.319692	2.7717	0.000111566	0.00216964	Rffl	ring finger and FYVE like domain containing protein
NM_001190401	8146	9599	9768	8238	9028	9329	-0.319648	7.20195	4.26298e-07	2.61181e-05	Usp34	ubiquitin specific peptidase 34
NM_033322	387	411	402	420	364	379	-0.319622	2.68449	7.5161e-05	0.00162751	Lztfl1	leucine zipper transcription factor-like 1
NM_001177557	4979	6083	5914	5646	5463	5304	-0.319492	6.50392	2.61408e-10	5.03955e-08	Gng12	guanine nucleotide binding protein G protein), gamma 12
NM_001327821	255	283	311	284	265	273	-0.319439	2.1859	0.000460632	0.0062285	Creb5	cAMP responsive element binding protein 5
NM_001294171	1030	1122	1183	1086	1097	1050	-0.318797	4.15874	6.06048e-07	3.49482e-05	Il1rl1	interleukin 1 receptor-like 1
NM_026647	832	1046	1093	1009	934	930	-0.318709	3.98789	6.08794e-06	0.000232799	Zdhhc21	zinc finger, DHHC domain containing 21
NM_001177559	5003	6147	5959	5705	5525	5319	-0.318652	6.51534	4.43357e-10	7.8376e-08	Gng12	guanine nucleotide binding protein G protein), gamma 12
NM_001177560	5011	6161	6000	5735	5542	5334	-0.31854	6.52066	6.54331e-10	1.04533e-07	Gng12	guanine nucleotide binding protein G protein), gamma 12
NM_001290422	1123	1329	1336	1393	1129	1149	-0.318518	4.3404	1.02871e-05	0.000351046	Ccnc	cyclin C
NM_001286260	2724	3218	3109	2489	3337	2923	-0.31842	5.59788	0.000299953	0.00452384	Nfat5	nuclear factor of activated T cells 5
NM_025278	5011	6161	5977	5718	5542	5334	-0.318068	6.51895	5.16994e-10	8.84618e-08	Gng12	guanine nucleotide binding protein G protein), gamma 12
NM_021790	182	209	203	228	159	189	-0.31806	1.67424	0.00663667	0.042272	Cenpk	centromere protein K
NM_198122	1279	1289	1396	1382	1198	1276	-0.317673	4.41132	9.51116e-06	0.000329257	Arid4b	AT rich interactive domain 4B (RBP1-like)
NM_001164569	420	426	428	400	426	411	-0.317355	2.7728	0.000128049	0.0024098	Rffl	ring finger and FYVE like domain containing protein
NM_001080948	4593	5890	5802	5687	5043	5026	-0.317267	6.44301	1.51009e-07	1.06781e-05	Larp4	La ribonucleoprotein domain family, member 4
NM_001164570	418	427	426	400	425	409	-0.31726	2.76928	0.000109285	0.00213879	Rffl	ring finger and FYVE like domain containing protein
NM_016705	594	673	701	620	643	645	-0.317076	3.39726	5.94468e-06	0.000228536	Kif21a	kinesin family member 21A
NM_001109042	594	673	701	620	643	645	-0.317076	3.39726	5.92972e-06	0.000228369	Kif21a	kinesin family member 21A
NM_011484	1200	1459	1397	1382	1286	1262	-0.317024	4.439	1.65577e-08	1.65748e-06	Stam	signal transducing adaptor molecule (SH3 domain and ITAM motif) 1
NM_144902	1030	1366	1328	1214	1181	1207	-0.316419	4.31339	9.66319e-07	5.24952e-05	Slc35a3	solute carrier family 35 (UDP-N-acetylglucosamine (UDP-GlcNAc) transporter), member 3
NM_001284522	4585	5885	5797	5684	5040	5024	-0.31637	6.44179	1.71201e-07	1.19106e-05	Larp4	La ribonucleoprotein domain family, member 4
NM_001033261	1056	1208	1195	1126	1116	1114	-0.316256	4.21128	3.02907e-08	2.82805e-06	Zfc3h1	zinc finger, C3H1-type containing
NM_001081499	2969	3677	3634	3525	3136	3301	-0.316155	5.78094	1.56169e-08	1.57388e-06	Tbc1d8b	TBC1 domain family, member 8B
NM_010260	568	667	674	601	617	633	-0.316142	3.35301	4.34425e-06	0.000179832	Gbp2	guanylate binding protein 2
NM_001164689	2500	2844	3102	2742	2628	2828	-0.315902	5.50022	5.79164e-07	3.35775e-05	Gm6710	predicted gene 6710
NM_001164689	2500	2844	3102	2742	2628	2828	-0.315902	5.50022	5.79164e-07	3.35775e-05	Gm6710	predicted gene 6710
NM_001033472	529	640	611	677	510	541	-0.315711	3.25178	0.000350194	0.00507083	A830080D01Rik	RIKEN cDNA A830080D01 gene
NM_001290425	1133	1370	1427	1278	1272	1260	-0.315679	4.39407	5.05885e-07	2.99737e-05	Usp45	ubiquitin specific petidase 45
NM_001081222	588	678	710	647	605	666	-0.315371	3.40347	1.02228e-05	0.000349405	Esco1	establishment of sister chromatid cohesion N-acetyltransferase 1
NM_001025430	4925	5569	5616	5000	5064	5579	-0.315353	6.43313	1.28336e-07	9.38247e-06	Spag9	sperm associated antigen 9
NM_001025429	4925	5569	5616	5000	5064	5579	-0.315353	6.43313	1.28027e-07	9.38247e-06	Spag9	sperm associated antigen 9
NM_001025428	4925	5569	5616	5000	5064	5579	-0.315353	6.43313	1.27973e-07	9.38247e-06	Spag9	sperm associated antigen 9
NM_001164571	415	423	423	396	423	407	-0.31529	2.75888	0.000136758	0.00252956	Rffl	ring finger and FYVE like domain containing protein
NM_001199205	4961	5612	5654	5044	5100	5616	-0.315046	6.4437	1.1398e-07	8.53247e-06	Spag9	sperm associated antigen 9
NM_011845	1430	1732	1684	1620	1511	1571	-0.314918	4.6969	7.75407e-09	8.80169e-07	Mid2	midline 2
NM_011699	3132	3711	3506	3899	3001	3161	-0.314758	5.79303	1.31836e-05	0.000431456	Lin7c	lin-7 homolog C (C. elegans)
NM_001109040	614	690	720	640	656	670	-0.314588	3.43908	6.26341e-06	0.00023786	Kif21a	kinesin family member 21A
NM_033565	9143	10873	10783	9113	10608	10149	-0.314258	7.36689	1.6408e-06	8.19147e-05	Aff4	AF4/FMR2 family, member 4
NM_001284521	4614	5933	5855	5751	5094	5059	-0.314016	6.4547	2.91422e-07	1.87615e-05	Larp4	La ribonucleoprotein domain family, member 4
NM_001109041	602	676	707	630	645	654	-0.313951	3.41132	6.66737e-06	0.000248351	Kif21a	kinesin family member 21A
NM_001284523	4645	5958	5873	5776	5121	5087	-0.313362	6.46158	2.42732e-07	1.60092e-05	Larp4	La ribonucleoprotein domain family, member 4
NM_026097	413	422	421	396	421	406	-0.313023	2.75415	0.00014115	0.002582	Rffl	ring finger and FYVE like domain containing protein
NM_013699	2357	2875	2661	2544	2561	2560	-0.313016	5.40176	3.74962e-10	6.91179e-08	Ubp1	upstream binding protein 1
NM_010743	1041	1137	1201	1099	1124	1066	-0.312807	4.18034	1.1689e-06	6.11883e-05	Il1rl1	interleukin 1 receptor-like 1
NM_013835	1584	1947	1924	2081	1530	1695	-0.31263	4.86827	0.000169914	0.00295822	Trove2	TROVE domain family, member 2
NM_013646	645	806	777	667	800	695	-0.31248	3.57588	0.000112944	0.00218856	Rora	RAR-related orphan receptor alpha
NM_001024526	4637	5953	5868	5773	5118	5085	-0.312473	6.46037	2.76139e-07	1.79383e-05	Larp4	La ribonucleoprotein domain family, member 4
NM_019477	5190	6648	6070	6118	5682	5584	-0.312326	6.58256	1.87575e-09	2.58618e-07	Acsl4	acyl-CoA synthetase long-chain family member 4
NM_001033600	5190	6647	6070	6118	5682	5584	-0.312251	6.58252	1.87722e-09	2.58618e-07	Acsl4	acyl-CoA synthetase long-chain family member 4
NM_001289463	519	559	545	507	540	533	-0.312226	3.12286	2.00492e-05	0.000600856	Mme	membrane metallo endopeptidase
NM_175122	760	1012	925	1016	779	824	-0.312215	3.84981	0.000206386	0.00339549	Rab39b	RAB39B, member RAS oncogene family
NM_022655	3653	4209	4293	4265	3598	3975	-0.311907	6.02729	2.27539e-07	1.5193e-05	Ireb2	iron responsive element binding protein 2
NM_152825	1163	1393	1451	1303	1305	1288	-0.311721	4.42417	5.36575e-07	3.14465e-05	Usp45	ubiquitin specific petidase 45
NM_207625	5219	6686	6106	6159	5718	5616	-0.31158	6.59117	2.18295e-09	2.94248e-07	Acsl4	acyl-CoA synthetase long-chain family member 4
NM_001242388	187	220	252	210	195	236	-0.311462	1.82532	0.00639988	0.0412881	Zfp976	zinc finger protein 976
NM_031258	2795	3539	3288	3525	2888	2944	-0.311272	5.68698	1.74353e-06	8.60475e-05	Chrdl1	chordin-like 1
NM_001145954	7503	8798	9337	7370	8752	8800	-0.310924	7.10404	6.18438e-05	0.00142346	Lpp	LIM domain containing preferred translocation partner in lipoma
NM_001145952	7724	9076	9606	7520	9093	9055	-0.310739	7.14664	9.86721e-05	0.00199257	Lpp	LIM domain containing preferred translocation partner in lipoma
NM_001081216	1506	1914	1828	1660	1654	1785	-0.310739	4.81228	2.25462e-07	1.5101e-05	Phip	pleckstrin homology domain interacting protein
NM_001025572	981	1081	1104	1020	996	1070	-0.310536	4.08719	8.60275e-07	4.73387e-05	Ankrd12	ankyrin repeat domain 12
NM_008604	518	558	544	507	539	533	-0.310466	3.12101	2.17135e-05	0.000638875	Mme	membrane metallo endopeptidase
NM_001127349	302	428	386	390	326	368	-0.310348	2.57885	0.000715545	0.00854021	Snx10	sorting nexin 10
NM_178665	7786	9154	9680	7579	9183	9121	-0.310319	7.15845	0.000102225	0.00204517	Lpp	LIM domain containing preferred translocation partner in lipoma
NM_027870	3273	3961	3760	3807	3349	3549	-0.310287	5.88146	4.03809e-09	4.89267e-07	Armcx3	armadillo repeat containing, X-linked 3
NM_019744	3884	4677	4539	4264	4109	4377	-0.310218	6.13459	1.53658e-09	2.28548e-07	Ncoa4	nuclear receptor coactivator 4
NM_001284319	3884	4679	4541	4265	4112	4377	-0.310188	6.13503	1.52517e-09	2.28426e-07	Ncoa4	nuclear receptor coactivator 4
NM_177644	566	625	648	553	609	630	-0.310079	3.30342	7.28258e-05	0.00159631	Rasal2	RAS protein activator like 2
NM_021496	1152	1437	1328	1335	1193	1284	-0.310057	4.39115	7.60481e-08	6.1659e-06	Nectin3	nectin cell adhesion molecule 3
NM_001252450	2815	3527	3217	3283	2998	3021	-0.30986	5.67862	1.67905e-09	2.46341e-07	Cldnd1	claudin domain containing 1
NM_153382	376	499	497	410	481	442	-0.309403	2.87735	0.000759703	0.00891917	Lats2	large tumor suppressor 2
NM_030185	193	260	216	218	214	219	-0.309358	1.84635	0.00144666	0.0144713	Zcchc4	zinc finger, CCHC domain containing 4
NM_001033988	3918	4736	4598	4309	4174	4426	-0.308804	6.15174	1.84161e-09	2.58618e-07	Ncoa4	nuclear receptor coactivator 4
NM_001163919	528	639	609	613	567	551	-0.308728	3.25172	4.21199e-06	0.000174692	Zfp960	zinc finger protein 960
NM_001083319	2384	2901	2690	2589	2593	2587	-0.308608	5.41876	4.8393e-10	8.48531e-08	Ubp1	upstream binding protein 1
NM_171826	2819	3531	3219	3285	3009	3026	-0.308572	5.68072	1.76252e-09	2.55116e-07	Cldnd1	claudin domain containing 1
NM_021559	1085	1424	1366	1285	1230	1255	-0.308518	4.37472	5.2009e-07	3.07207e-05	Zfp24	zinc finger protein 24
NM_025975	3772	4867	4653	5222	3724	4008	-0.308469	6.15374	0.000579102	0.00738586	Dynlt3	dynein light chain Tctex-type 3
NM_001080995	204	268	261	264	214	236	-0.308446	1.97783	0.00206224	0.0185705	Ddias	DNA damage-induced apoptosis suppressor
NM_001290697	2060	2510	2382	2575	2001	2207	-0.308101	5.22071	1.01895e-05	0.00034882	Nudcd2	NudC domain containing 2
NM_173781	249	297	263	273	232	284	-0.308046	2.12107	0.00111746	0.0119604	Rab6b	RAB6B, member RAS oncogene family
NM_001177952	136	169	175	165	147	156	-0.30778	1.37329	0.00569308	0.0379223	Rpgr	retinitis pigmentosa GTPase regulator
NM_027569	5309	6006	6018	5336	5586	5996	-0.307673	6.54221	2.63597e-07	1.71752e-05	Spag9	sperm associated antigen 9
NM_011285	136	169	178	168	147	156	-0.307567	1.38227	0.00566061	0.0378158	Rpgr	retinitis pigmentosa GTPase regulator
NM_001199204	5345	6049	6056	5380	5622	6033	-0.307441	6.55201	2.34036e-07	1.55786e-05	Spag9	sperm associated antigen 9
NM_009810	2285	2774	2676	2837	2286	2427	-0.307415	5.37514	2.49822e-06	0.000115869	Casp3	caspase 3
NM_001199203	5309	6007	6018	5336	5586	6002	-0.307236	6.54248	2.87911e-07	1.85967e-05	Spag9	sperm associated antigen 9
NM_172707	12161	15786	14986	16618	12136	13110	-0.30717	7.84588	0.000276413	0.00425814	Ppp1cb	protein phosphatase 1, catalytic subunit, beta isoform
NM_001195540	3530	4478	4494	4952	3317	3934	-0.307037	6.06652	0.00205603	0.0185433	Dclk1	doublecortin-like kinase 1
NM_146261	718	790	846	860	652	791	-0.306993	3.66129	0.000485663	0.00648263	Fam199x	family with sequence similarity 199, X-linked
NM_001162921	722	900	832	734	881	776	-0.30671	3.71803	7.95662e-05	0.00169733	Zc3h12c	zinc finger CCCH type containing 12C
NM_026283	3444	4109	4070	3715	3824	3801	-0.306644	5.96385	5.9894e-09	6.90766e-07	Samd8	sterile alpha motif domain containing 8
NM_001289916	643	815	778	672	803	703	-0.306623	3.5834	0.000140633	0.00257692	Rora	RAR-related orphan receptor alpha
NM_198295	1555	1912	1931	1976	1626	1668	-0.306451	4.85585	1.11316e-05	0.000371258	Tmx3	thioredoxin-related transmembrane protein 3
NM_134448	7228	7857	8156	5943	8152	8598	-0.30632	6.96763	0.00506264	0.034906	Dst	dystonin
NM_001284409	2295	2787	2688	2854	2302	2435	-0.306109	5.38224	2.81484e-06	0.000126211	Casp3	caspase 3
NM_001289462	529	564	547	512	554	538	-0.305797	3.14118	4.33937e-05	0.00107325	Mme	membrane metallo endopeptidase
NM_012006	269	352	311	282	314	313	-0.305559	2.32395	0.000579681	0.00738765	Acot1	acyl-CoA thioesterase 1
NM_001301375	361	421	435	449	369	372	-0.305372	2.70962	0.000472263	0.00634425	Fst	follistatin
NM_016979	1724	2142	2038	1855	2005	1905	-0.30399	4.9861	1.76988e-07	1.22343e-05	Prkx	protein kinase, X-linked
NM_147220	558	685	606	564	606	637	-0.303562	3.31196	3.17306e-05	0.000835741	Abca9	ATP-binding cassette, sub-family A (ABC1), member 9
NM_001254761	295	354	354	381	303	298	-0.303147	2.43203	0.00156121	0.015277	Rnf128	ring finger protein 128
NM_001039485	552	556	516	487	559	548	-0.302659	3.13036	0.000744168	0.00877979	Piezo2	piezo-type mechanosensitive ion channel component 2
NM_011240	9635	11258	11178	10019	10518	10850	-0.302641	7.43123	3.75102e-08	3.39909e-06	Ranbp2	RAN binding protein 2
NM_001276764	7454	8100	8411	6136	8446	8884	-0.302243	7.01375	0.00584954	0.0386636	Dst	dystonin
NM_001242558	1085	1288	1260	1099	1283	1173	-0.301933	4.28765	1.53453e-05	0.000487412	Ncoa6	nuclear receptor coactivator 6
NM_013869	134	156	144	138	139	148	-0.301876	1.23311	0.00648241	0.0415719	Tnfrsf19	tumor necrosis factor receptor superfamily, member 19
NM_145617	2224	2434	2598	2001	2441	2668	-0.301694	5.28891	0.0011411	0.0121412	Herc1	HECT and RLD domain containing E3 ubiquitin protein ligase family member 1
NM_029617	746	926	992	784	928	892	-0.301528	3.83863	0.000500347	0.0066243	Knl1	kinetochore scaffold 1
NM_001190854	12760	15551	15036	14457	14157	13822	-0.301394	7.86488	5.24909e-10	8.84618e-08	Pdlim5	PDZ and LIM domain 5
NM_001190856	12760	15552	15036	14457	14158	13823	-0.301356	7.86493	5.28096e-10	8.84618e-08	Pdlim5	PDZ and LIM domain 5
NM_001190855	12760	15552	15036	14457	14158	13823	-0.301356	7.86493	5.29122e-10	8.84618e-08	Pdlim5	PDZ and LIM domain 5
NM_001190852	12762	15555	15037	14458	14159	13828	-0.301316	7.86515	5.24686e-10	8.84618e-08	Pdlim5	PDZ and LIM domain 5
NM_027379	3538	4293	4200	4354	3559	3880	-0.301091	6.01553	1.37242e-06	6.96447e-05	Far1	fatty acyl CoA reductase 1
NM_001162926	220	273	235	242	263	208	-0.300831	1.97249	0.00336413	0.0262402	Fam84b	family with sequence similarity 84, member B
NM_010887	1346	1714	1450	1615	1411	1392	-0.300364	4.59844	2.53594e-06	0.000116367	Ndufs4	NADH dehydrogenase (ubiquinone) Fe-S protein 4
NM_011338	544	617	678	623	576	606	-0.299829	3.30744	7.98486e-05	0.00170167	Ccl9	chemokine (C-C motif) ligand 9
NM_001313701	177	224	234	192	224	206	-0.299684	1.77678	0.00568224	0.0379173	Pkp1	plakophilin 1
NM_019645	177	224	234	192	224	206	-0.299684	1.77678	0.00568472	0.0379222	Pkp1	plakophilin 1
NM_011160	445	506	522	500	475	471	-0.299328	2.98779	3.35331e-05	0.000875556	Prkg1	protein kinase, cGMP-dependent, type I
NM_194262	1330	1350	1454	1446	1282	1346	-0.298499	4.48052	1.49738e-05	0.000479916	Arid4b	AT rich interactive domain 4B (RBP1-like)
NM_001177950	136	169	179	170	148	157	-0.298363	1.38961	0.00780831	0.0473704	Rpgr	retinitis pigmentosa GTPase regulator
NM_134148	615	764	721	670	697	693	-0.298208	3.49765	4.7661e-06	0.000194679	Carns1	carnosine synthase 1
NM_017402	2654	3118	2908	2721	2893	2908	-0.298034	5.54709	3.73869e-08	3.39909e-06	Arhgef7	Rho guanine nucleotide exchange factor (GEF7)
NM_001113518	2654	3118	2908	2721	2894	2908	-0.297863	5.54717	3.84639e-08	3.47092e-06	Arhgef7	Rho guanine nucleotide exchange factor (GEF7)
NM_001033422	2555	2772	2895	2848	2626	2621	-0.297773	5.47149	1.96426e-07	1.34486e-05	Thoc2	THO complex 2
NM_173368	1172	1308	1256	1142	1300	1230	-0.297723	4.33194	8.13223e-06	0.000290859	Chd6	chromodomain helicase DNA binding protein 6
NM_183046	900	1071	1062	993	900	1086	-0.297583	4.02909	3.38434e-05	0.00088194	Kif20b	kinesin family member 20B
NM_028035	300	424	381	389	322	372	-0.297416	2.57075	0.00135561	0.0137713	Snx10	sorting nexin 10
NM_027287	1983	2312	2128	2214	2140	1962	-0.297088	5.11311	7.90647e-08	6.38647e-06	Dnajb4	DnaJ heat shock protein family (Hsp40) member B4
NM_008046	342	412	422	433	362	361	-0.296937	2.66364	0.000653638	0.00804623	Fst	follistatin
NM_001284374	1559	1873	1861	1806	1732	1663	-0.29689	4.8327	1.08881e-07	8.23946e-06	Atf2	activating transcription factor 2
NM_028440	2606	3417	3162	3798	2577	2651	-0.296636	5.62526	0.00467952	0.0329599	Abracl	ABRA C-terminal like
NM_011803	6875	8005	7279	7472	7612	6714	-0.296483	6.90094	1.36318e-07	9.8327e-06	Klf6	Kruppel-like factor 6
NM_001127348	300	424	380	389	322	372	-0.296117	2.57007	0.00141278	0.0142048	Snx10	sorting nexin 10
NM_001291891	1083	1292	1274	1064	1264	1256	-0.295956	4.29653	9.79251e-05	0.0019828	Adam19	a disintegrin and metallopeptidase domain 19 (meltrin beta)
NM_009616	1083	1292	1274	1064	1264	1256	-0.295956	4.29653	9.80047e-05	0.0019828	Adam19	a disintegrin and metallopeptidase domain 19 (meltrin beta)
NM_001291890	1057	1278	1253	1045	1242	1236	-0.295953	4.27179	0.000109611	0.00214129	Adam19	a disintegrin and metallopeptidase domain 19 (meltrin beta)
NM_001346707	516	596	640	574	506	644	-0.295644	3.23919	0.00116807	0.012361	Gm3055	predicted gene 3055
NM_001346707	516	596	640	574	506	644	-0.295644	3.23919	0.00116807	0.012361	Gm3055	predicted gene 3055
NM_009071	3046	3497	3588	3495	3217	3264	-0.295551	5.77189	4.45924e-08	3.92541e-06	Rock1	Rho-associated coiled-coil containing protein kinase 1
NM_008822	283	417	337	356	342	319	-0.295334	2.4797	0.00163311	0.0157797	Pex7	peroxisomal biogenesis factor 7
NM_147176	494	557	541	506	550	511	-0.295269	3.10198	4.49264e-05	0.00109607	Homer1	homer scaffolding protein 1
NM_001284189	494	557	541	506	550	511	-0.295269	3.10198	4.49126e-05	0.00109607	Homer1	homer scaffolding protein 1
NM_011083	2666	3098	3090	2901	2925	2890	-0.294886	5.57737	1.38389e-08	1.42805e-06	Pik3c2a	phosphatidylinositol 3-kinase, C2 domain containing, alpha polypeptide
NM_001301373	343	412	423	434	364	362	-0.294454	2.66731	0.000705206	0.00845088	Fst	follistatin
NM_001198969	410	562	527	411	506	552	-0.294452	3.01058	0.00664871	0.0423112	Itsn2	intersectin 2
NM_001290630	603	704	731	735	639	634	-0.294233	3.4576	6.23221e-05	0.00142989	Rbm41	RNA binding motif protein 41
NM_053123	254	287	280	281	244	284	-0.293906	2.14966	0.00105648	0.0114556	Smarca1	SWI/SNF related, matrix associated, actin dependent regulator of chromatin, subfamily a, member 1
NM_153586	602	703	731	735	638	634	-0.293536	3.4565	6.85094e-05	0.00153272	Rbm41	RNA binding motif protein 41
NM_001172147	602	703	731	735	638	634	-0.293536	3.4565	6.8405e-05	0.00153245	Rbm41	RNA binding motif protein 41
NM_147219	2134	2748	2627	2420	2448	2514	-0.293201	5.3368	2.19449e-07	1.47441e-05	Abca5	ATP-binding cassette, sub-family A (ABC1), member 5
NM_001164274	4667	5376	5698	4490	5573	5440	-0.292478	6.40908	0.000396683	0.00556983	Mga	MAX gene associated
NM_207659	4296	5177	5217	4729	4893	4849	-0.292246	6.30791	1.04691e-07	7.98116e-06	Hook3	hook microtubule tethering protein 3
NM_009380	1172	1262	1330	1231	1270	1217	-0.292029	4.34617	4.00932e-06	0.000168228	Thrb	thyroid hormone receptor beta
NM_177208	988	1071	1050	1032	987	1052	-0.292013	4.07008	2.04058e-06	9.7798e-05	Dopey1	dopey family member 1
NM_026519	1879	2249	2107	2262	1974	1919	-0.291234	5.07195	8.10504e-07	4.52854e-05	Emc4	ER membrane protein complex subunit 4
NM_025698	3640	4748	4536	4874	3824	4038	-0.291144	6.12066	7.35509e-05	0.00160392	Tmed7	transmembrane p24 trafficking protein 7
NM_001161847	14824	17561	15963	16322	16947	14443	-0.291109	8.02845	1.19627e-06	6.21683e-05	Sgk1	serum/glucocorticoid regulated kinase 1
NM_001161848	14824	17561	15963	16322	16947	14443	-0.291109	8.02845	1.19403e-06	6.21683e-05	Sgk1	serum/glucocorticoid regulated kinase 1
NM_001161849	14824	17561	15963	16322	16948	14443	-0.291078	8.02846	1.20269e-06	6.23519e-05	Sgk1	serum/glucocorticoid regulated kinase 1
NM_001161845	14824	17561	15963	16322	16949	14443	-0.291047	8.02848	1.18486e-06	6.18736e-05	Sgk1	serum/glucocorticoid regulated kinase 1
NM_001048250	2110	2516	2553	2716	2069	2308	-0.290789	5.2756	0.000124754	0.00237054	Smim15	small integral membrane protein 15
NM_027491	817	954	977	922	856	936	-0.290191	3.89062	7.33266e-06	0.000266684	Rragd	Ras-related GTP binding D
NM_145133	174	196	205	202	184	182	-0.290092	1.64088	0.00415085	0.0302932	Tifa	TRAF-interacting protein with forkhead-associated domain
NM_001113417	1269	1347	1416	1318	1379	1294	-0.289553	4.44712	7.24454e-06	0.000264738	Thrb	thyroid hormone receptor beta
NM_001122982	674	748	752	808	671	673	-0.289373	3.55446	0.000118535	0.00227239	Ccnc	cyclin C
NM_001033270	4733	5840	5729	5393	5388	5308	-0.289062	6.45878	2.51431e-08	2.37683e-06	Slc4a7	solute carrier family 4, sodium bicarbonate cotransporter, member 7
NM_001290708	254	285	278	281	243	284	-0.288783	2.14521	0.00135861	0.0137953	Smarca1	SWI/SNF related, matrix associated, actin dependent regulator of chromatin, subfamily a, member 1
NM_020006	739	931	796	886	769	781	-0.288734	3.73334	1.92726e-05	0.000582963	Cdc42ep4	CDC42 effector protein (Rho GTPase binding) 4
NM_001122738	929	1172	1081	1083	1001	1059	-0.288264	4.10112	9.4689e-07	5.17002e-05	Kansl1l	KAT8 regulatory NSL complex subunit 1-like
NM_178142	410	463	516	498	414	463	-0.288132	2.9087	0.00114063	0.0121412	Lcorl	ligand dependent nuclear receptor corepressor-like
NM_001161850	14908	17654	16036	16427	17089	14542	-0.288129	8.03725	1.65546e-06	8.24557e-05	Sgk1	serum/glucocorticoid regulated kinase 1
NM_008760	8612	9805	9697	11283	7564	9061	-0.287258	7.24929	0.00258191	0.0218283	Ogn	osteoglycin
NM_024254	1290	1629	1513	1655	1337	1392	-0.286922	4.57957	3.4252e-05	0.000890015	Katnbl1	katanin p80 subunit B like 1
NM_029788	2726	3367	3207	3360	2862	2979	-0.286886	5.64982	7.0025e-07	3.97429e-05	Rnft1	ring finger protein, transmembrane 1
NM_001099308	1796	2038	2244	1890	2000	2128	-0.286447	5.03874	6.84264e-05	0.00153245	Gm14391	predicted gene 14391
NM_001099308	1796	2038	2244	1890	2000	2128	-0.286447	5.03874	6.84264e-05	0.00153245	Gm14391	predicted gene 14391
NM_001038635	1060	1340	1219	1118	1214	1244	-0.286372	4.28752	9.16121e-06	0.000320417	Stk35	serine/threonine kinase 35
NM_177185	1393	1647	1721	1499	1587	1625	-0.286239	4.68511	1.19692e-05	0.000396528	Ubn2	ubinuclein 2
NM_183146	335	394	449	370	373	423	-0.285951	2.67154	0.00374872	0.0282687	Zfp729a	zinc finger protein 729a
NM_001100416	7920	8808	9558	8826	8178	9072	-0.285725	7.15349	4.46385e-06	0.000183725	OTTMUSG00000016609	specific CRISPR/Cas9 KO Plasmid
NM_001100416	7920	8808	9558	8826	8178	9072	-0.285725	7.15349	4.46385e-06	0.000183725	OTTMUSG00000016609	specific CRISPR/Cas9 KO Plasmid
NM_001100416	7920	8808	9558	8826	8178	9072	-0.285725	7.15349	4.46385e-06	0.000183725	OTTMUSG00000016609	specific CRISPR/Cas9 KO Plasmid
NM_001100416	7920	8808	9558	8826	8178	9072	-0.285725	7.15349	4.46385e-06	0.000183725	OTTMUSG00000016609	specific CRISPR/Cas9 KO Plasmid
NM_001100416	7920	8808	9558	8826	8178	9072	-0.285725	7.15349	4.46385e-06	0.000183725	OTTMUSG00000016609	specific CRISPR/Cas9 KO Plasmid
NM_001100416	7920	8808	9558	8826	8178	9072	-0.285725	7.15349	4.46385e-06	0.000183725	OTTMUSG00000016609	specific CRISPR/Cas9 KO Plasmid
NM_133869	622	780	725	828	610	669	-0.285659	3.52161	0.00130986	0.013414	Cept1	choline/ethanolaminephosphotransferase 1
NM_001190302	848	1063	1061	964	960	1016	-0.285536	4.00393	1.34815e-05	0.000439872	Gm14326	predicted gene 14326
NM_001025093	1640	1986	1966	1902	1848	1787	-0.285489	4.917	2.03934e-07	1.38746e-05	Atf2	activating transcription factor 2
NM_011361	15578	18495	16914	17192	18055	15260	-0.285447	8.10757	2.68893e-06	0.000122089	Sgk1	serum/glucocorticoid regulated kinase 1
NM_001013371	321	363	413	326	354	407	-0.284906	2.57032	0.00732407	0.0453363	Dtx3l	deltex 3-like, E3 ubiquitin ligase
NM_172712	2407	2985	2859	2848	2670	2653	-0.284714	5.47798	3.74848e-08	3.39909e-06	Uba6	ubiquitin-like modifier activating enzyme 6
NM_001163346	723	913	785	876	755	768	-0.284218	3.70882	3.0518e-05	0.000809959	Cdc42ep4	CDC42 effector protein (Rho GTPase binding) 4
NM_025926	2009	2335	2153	2263	2195	1992	-0.283445	5.13601	4.68465e-07	2.83008e-05	Dnajb4	DnaJ heat shock protein family (Hsp40) member B4
NM_172591	1178	1412	1318	1395	1258	1225	-0.283317	4.40134	1.10813e-06	5.85905e-05	Fcho2	FCH domain only 2
NM_181070	2478	3046	3012	3250	2473	2749	-0.283212	5.52789	0.000165121	0.00289291	Rab18	RAB18, member RAS oncogene family
NM_177151	1596	1925	1887	1458	1937	1958	-0.283097	4.86976	0.00361101	0.027597	Vps13b	vacuolar protein sorting 13B
NM_178772	372	461	417	426	401	413	-0.282823	2.75777	9.47302e-05	0.00194761	Nceh1	neutral cholesterol ester hydrolase 1
NM_007552	2280	2911	2875	3281	2205	2520	-0.282794	5.44499	0.00481873	0.0337421	Bmi1	Bmi1 polycomb ring finger oncogene
NM_028763	5041	5822	5577	5481	5508	5341	-0.2824	6.47663	7.40789e-09	8.45323e-07	Cbx6	chromobox 6
NM_001290568	575	708	648	674	576	667	-0.281904	3.38452	7.58913e-05	0.00164003	Ift74	intraflagellar transport 74
NM_001278447	2483	3055	3023	3259	2485	2761	-0.281767	5.53273	0.000169946	0.00295822	Rab18	RAB18, member RAS oncogene family
NM_201373	613	758	739	644	798	650	-0.281519	3.51207	0.0015805	0.0153964	Trim56	tripartite motif-containing 56
NM_013720	4863	5609	5951	4710	5871	5716	-0.281519	6.47521	0.000720662	0.00857355	Mga	MAX gene associated
NM_001081111	1918	2158	2337	2138	1990	2251	-0.281058	5.11902	2.25861e-05	0.000660036	Tmf1	TATA element modulatory factor 1
NM_009830	1670	2191	2078	2260	1689	1946	-0.280757	5.00333	0.000534328	0.00695884	Ccne2	cyclin E2
NM_001042591	198	257	252	228	222	252	-0.280348	1.93968	0.00450413	0.032049	Arrdc3	arrestin domain containing 3
NM_177239	635	726	761	760	646	706	-0.280123	3.52297	0.000126823	0.00239817	Mysm1	myb-like, SWIRM and MPN domains 1
NM_001161825	256	391	309	333	324	290	-0.279672	2.36947	0.00656173	0.0419061	Pex7	peroxisomal biogenesis factor 7
NM_001316679	284	310	307	297	330	270	-0.279507	2.29079	0.00317666	0.0252647	Ptpre	protein tyrosine phosphatase, receptor type, E
NM_001284376	1586	1911	1908	1853	1785	1737	-0.279451	4.87084	4.9464e-07	2.94693e-05	Atf2	activating transcription factor 2
NM_001114609	914	980	1139	989	1106	927	-0.279307	4.04034	0.00140746	0.0141779	Ino80d	INO80 complex subunit D
NM_028731	5237	6218	5912	5958	5712	5610	-0.2793	6.55613	5.71853e-09	6.66656e-07	Esyt2	extended synaptotagmin-like protein 2
NM_177645	921	1165	1074	1088	996	1057	-0.279149	4.09527	2.54634e-06	0.000116596	Kansl1l	KAT8 regulatory NSL complex subunit 1-like
NM_029851	713	913	836	696	897	849	-0.279064	3.73463	0.00223105	0.0195836	Dync2h1	dynein cytoplasmic 2 heavy chain 1
NM_173747	2998	3741	3349	3591	3197	3244	-0.27894	5.7706	1.38413e-07	9.91743e-06	Gpkow	G patch domain and KOW motifs
NM_001013786	645	742	760	758	642	739	-0.278477	3.54053	0.000140235	0.00257181	Zscan26	zinc finger and SCAN domain containing 26
NM_001316681	283	304	300	296	321	267	-0.278329	2.26912	0.0029134	0.0237745	Ptpre	protein tyrosine phosphatase, receptor type, E
NM_001146180	1619	1860	1904	1756	1775	1830	-0.278269	4.86701	1.43025e-06	7.24088e-05	Mtss1	metastasis suppressor 1
NM_001172481	575	629	616	728	526	564	-0.27818	3.30423	0.00405443	0.0297928	Aspn	asporin
NM_021497	1183	1497	1378	1427	1262	1348	-0.277995	4.45653	2.04766e-06	9.79199e-05	Nectin3	nectin cell adhesion molecule 3
NM_001081436	914	979	1130	989	1100	926	-0.277967	4.03625	0.00122135	0.0127869	Ino80d	INO80 complex subunit D
NM_009715	1605	1928	1925	1872	1811	1751	-0.277859	4.88576	5.54527e-07	3.23229e-05	Atf2	activating transcription factor 2
NM_001284369	1600	1920	1915	1864	1804	1744	-0.277653	4.8798	5.38061e-07	3.14481e-05	Atf2	activating transcription factor 2
NM_001282943	1678	2199	2086	2278	1695	1959	-0.277616	5.01063	0.000675606	0.00822744	Ccne2	cyclin E2
NM_019745	557	701	615	746	542	578	-0.277613	3.34213	0.00349856	0.0269269	Pdcd10	programmed cell death 10
NM_026023	2324	2818	2637	2912	2299	2542	-0.277498	5.39712	2.99773e-05	0.000798174	Nudcd2	NudC domain containing 2
NM_001242396	2570	2903	3011	2587	2904	2963	-0.277261	5.52474	4.00912e-05	0.00100775	Jmjd1c	jumonji domain containing 1C
NM_001045529	986	1221	1158	1181	1039	1132	-0.276706	4.1876	5.30888e-06	0.000210086	Morc3	microrchidia 3
NM_001037134	1683	2186	2083	2267	1692	1967	-0.276689	5.0087	0.000607605	0.00764094	Ccne2	cyclin E2
NM_001290797	338	407	440	423	364	394	-0.276689	2.68416	0.0016629	0.0159749	Inpp4a	inositol polyphosphate-4-phosphatase, type I
NM_199062	494	592	628	574	494	640	-0.276514	3.21569	0.00322588	0.0255447	Zfp781	zinc finger protein 781
NM_199062	494	592	628	574	494	640	-0.276514	3.21569	0.00322588	0.0255447	Zfp781	zinc finger protein 781
NM_025647	2253	3052	2868	3366	2244	2526	-0.276476	5.4648	0.00810645	0.0487268	Cmpk1	cytidine monophosphate (UMP-CMP) kinase 1
NM_001033192	886	1177	968	1024	986	1005	-0.276467	4.03509	1.8349e-05	0.000561664	Fam8a1	family with sequence similarity 8, member A1
NM_011212	284	308	305	296	329	270	-0.276434	2.28599	0.00346949	0.0268099	Ptpre	protein tyrosine phosphatase, receptor type, E
NM_001316680	284	308	305	296	329	270	-0.276434	2.28599	0.00346809	0.0268087	Ptpre	protein tyrosine phosphatase, receptor type, E
NM_001316678	284	308	305	296	329	270	-0.276433	2.28599	0.00346629	0.0268044	Ptpre	protein tyrosine phosphatase, receptor type, E
NM_009483	498	630	555	551	577	548	-0.276311	3.18863	6.96048e-05	0.001546	Kdm6a	lysine (K)-specific demethylase 6A
NM_001080931	4565	5196	5362	4887	5167	5031	-0.276192	6.35927	1.10228e-06	5.85536e-05	Med13	mediator complex subunit 13
NM_001166583	337	367	371	411	351	312	-0.276178	2.54651	0.00385948	0.0288425	Fam122b	family with sequence similarity 122, member B
NM_009481	9870	11904	11943	10761	11181	11641	-0.27601	7.51415	1.15216e-06	6.06066e-05	Usp9x	ubiquitin specific peptidase 9, X chromosome
NM_008717	3874	4433	4655	4057	4260	4611	-0.275804	6.13664	2.30943e-05	0.000668557	Zfp638	zinc finger protein 638
NM_175013	3724	4379	4218	4041	4232	4013	-0.275801	6.06268	9.69728e-08	7.55023e-06	Pgm5	phosphoglucomutase 5
NM_001310444	498	629	555	551	577	548	-0.27549	3.1882	7.15878e-05	0.00157596	Kdm6a	lysine (K)-specific demethylase 6A
NM_010028	20177	23847	22927	25107	20406	21368	-0.275203	8.50525	1.01762e-05	0.00034882	Ddx3x	DEAD/H (Asp-Glu-Ala-Asp/His) box polypeptide 3, X-linked
NM_001177543	11664	13788	14358	14382	11898	13470	-0.275066	7.75496	2.64143e-05	0.000731294	0610010B08Rik	RIKEN cDNA 0610010B08 gene
NM_001177543	11664	13788	14358	14382	11898	13470	-0.275066	7.75496	2.64143e-05	0.000731294	0610010B08Rik	RIKEN cDNA 0610010B08 gene
NM_001177543	11664	13788	14358	14382	11898	13470	-0.275066	7.75496	2.64143e-05	0.000731294	0610010B08Rik	RIKEN cDNA 0610010B08 gene
NM_001177543	11664	13788	14358	14382	11898	13470	-0.275066	7.75496	2.64143e-05	0.000731294	0610010B08Rik	RIKEN cDNA 0610010B08 gene
NM_001177543	11664	13788	14358	14382	11898	13470	-0.275066	7.75496	2.64143e-05	0.000731294	0610010B08Rik	RIKEN cDNA 0610010B08 gene
NM_001177543	11664	13788	14358	14382	11898	13470	-0.275066	7.75496	2.64143e-05	0.000731294	0610010B08Rik	RIKEN cDNA 0610010B08 gene
NM_001033385	421	509	468	486	444	465	-0.274792	2.92304	9.00895e-05	0.0018618	Tbc1d32	TBC1 domain family, member 32
NM_009251	1389	1570	1581	1564	1376	1597	-0.274644	4.62344	1.7858e-05	0.000548395	Serpina3g	serine (or cysteine) peptidase inhibitor, clade A, member 3G
NM_009761	1036	1279	1206	1295	1107	1112	-0.274486	4.25407	1.87717e-05	0.000571016	Bnip3l	BCL2/adenovirus E1B interacting protein 3-like
NM_001081264	322	362	337	365	326	329	-0.274332	2.47234	0.000587768	0.00745845	Alg6	asparagine-linked glycosylation 6 (alpha-1,3,-glucosyltransferase)
NM_025711	584	634	627	740	537	572	-0.273698	3.32621	0.00462216	0.0326412	Aspn	asporin
NM_172421	858	1035	949	819	1069	946	-0.273408	3.94611	0.00201184	0.0182949	Asxl2	additional sex combs like 2 (Drosophila)
NM_019808	14160	17006	16442	16026	16039	15481	-0.273057	8.01358	1.66002e-08	1.65748e-06	Pdlim5	PDZ and LIM domain 5
NM_001293694	596	739	696	796	590	644	-0.273037	3.46127	0.00198356	0.0181576	Cept1	choline/ethanolaminephosphotransferase 1
NM_177993	214	261	238	216	246	250	-0.272748	1.95638	0.00505347	0.0348539	Hbp1	high mobility group box transcription factor 1
NM_001037713	1298	1328	1440	1371	1282	1424	-0.272622	4.46827	9.58277e-05	0.00196269	Xaf1	XIAP associated factor 1
NM_001291192	5576	6622	6441	6408	6299	5927	-0.272271	6.66126	8.43518e-08	6.72374e-06	Mef2a	myocyte enhancer factor 2A
NM_001291191	5576	6622	6441	6408	6299	5927	-0.272271	6.66126	8.44871e-08	6.72374e-06	Mef2a	myocyte enhancer factor 2A
NM_133833	6331	6905	7115	5471	7211	7667	-0.27225	6.79131	0.00738018	0.045607	Dst	dystonin
NM_177643	1446	1752	1696	1662	1638	1593	-0.271473	4.73112	4.61878e-07	2.80601e-05	Zfp281	zinc finger protein 281
NM_001160251	1446	1753	1696	1662	1639	1593	-0.271454	4.73141	4.64547e-07	2.81429e-05	Zfp281	zinc finger protein 281
NM_152134	380	402	394	384	415	379	-0.271288	2.67841	0.00094774	0.0105633	Homer1	homer scaffolding protein 1
NM_026110	690	848	810	806	722	820	-0.271152	3.67142	4.81739e-05	0.00116062	Paxbp1	PAX3 and PAX7 binding protein 1
NM_001311209	849	1013	1009	877	982	1011	-0.271001	3.96219	0.000182241	0.00310458	Adam19	a disintegrin and metallopeptidase domain 19 (meltrin beta)
NM_001270988	881	1051	963	837	1092	964	-0.270734	3.97437	0.00217067	0.0192596	Asxl2	additional sex combs like 2 (Drosophila)
NM_144800	1688	1911	1961	1809	1850	1909	-0.270684	4.91771	3.684e-06	0.000157021	Mtss1	metastasis suppressor 1
NM_207214	6610	8080	7597	8230	6833	7248	-0.2705	6.91894	4.16999e-06	0.000173954	Exoc5	exocyst complex component 5
NM_207221	2544	2858	2989	2571	2883	2948	-0.270441	5.51214	7.35191e-05	0.00160392	Jmjd1c	jumonji domain containing 1C
NM_183171	196	228	197	228	188	206	-0.270176	1.76039	0.00700843	0.0439137	Fez1	fasciculation and elongation protein zeta 1 (zygin I)
NM_028627	1376	1634	1493	1485	1519	1504	-0.26999	4.61242	6.33422e-07	3.63325e-05	Psd	pleckstrin and Sec7 domain containing
NM_022027	738	772	867	782	710	894	-0.26997	3.6939	0.00288492	0.0236215	Syne1	spectrin repeat containing, nuclear envelope 1
NM_018829	2431	2928	2775	2834	2635	2675	-0.269927	5.46522	5.51377e-08	4.72915e-06	Ap3m1	adaptor-related protein complex 3, mu 1 subunit
NM_001163314	454	542	519	521	504	492	-0.269847	3.04134	6.91189e-05	0.00153997	Pgap1	post-GPI attachment to proteins 1
NM_001290420	712	797	797	845	741	727	-0.269627	3.64845	8.67262e-05	0.00181243	Ccnc	cyclin C
NM_011638	4989	6245	6130	6181	5518	5676	-0.269498	6.55818	1.25941e-06	6.4897e-05	Tfrc	transferrin receptor
NM_030266	335	401	438	421	362	393	-0.269474	2.67429	0.00252618	0.021475	Inpp4a	inositol polyphosphate-4-phosphatase, type I
NM_025985	2421	3199	2861	3120	2689	2671	-0.269293	5.52251	1.48018e-05	0.000476464	Ube2g1	ubiquitin-conjugating enzyme E2G 1
NM_178164	5113	6612	6423	6719	5801	5639	-0.268772	6.62097	3.56954e-05	0.000919583	Ptbp3	polypyrimidine tract binding protein 3
NM_144904	5108	6606	6418	6712	5798	5634	-0.268685	6.61974	3.5731e-05	0.000919583	Ptbp3	polypyrimidine tract binding protein 3
NM_183262	1189	1484	1380	1265	1386	1404	-0.268663	4.45949	2.46103e-05	0.000698601	Stk35	serine/threonine kinase 35
NM_001159395	555	604	601	581	603	582	-0.26846	3.25999	0.000110236	0.00214743	Nfkbiz	nuclear factor of kappa light polypeptide gene enhancer in B cells inhibitor, zeta
NM_001039184	1133	1315	1387	1088	1284	1469	-0.268051	4.38187	0.00528006	0.0359707	Cep350	centrosomal protein 350
NM_145931	1602	1711	1766	1948	1481	1683	-0.26802	4.79051	0.000701097	0.00841434	Zc3h7a	zinc finger CCCH type containing 7 A
NM_008173	2376	2972	2947	2753	2836	2715	-0.267962	5.49296	2.32092e-06	0.000109024	Nr3c1	nuclear receptor subfamily 3, group C, member 1
NM_134042	570	641	600	644	575	599	-0.26778	3.30077	7.04246e-05	0.00155742	Aldh6a1	aldehyde dehydrogenase family 6, subfamily A1
NM_007964	2270	2692	2645	2610	2476	2543	-0.267773	5.37	1.36258e-07	9.8327e-06	Evi5	ecotropic viral integration site 5
NM_182994	2296	2942	2716	2967	2463	2541	-0.267346	5.43191	2.36254e-05	0.000676665	Arl5a	ADP-ribosylation factor-like 5A
NM_001040396	3476	4194	4176	4721	3459	3719	-0.267183	6.00883	0.00126374	0.0130407	Selenot	Selenoprotein T
NM_001033713	5594	6652	6478	6439	6353	5997	-0.266785	6.67028	1.37461e-07	9.8821e-06	Mef2a	myocyte enhancer factor 2A
NM_025699	1728	2042	1966	2015	1898	1845	-0.266773	4.9632	4.59366e-07	2.79863e-05	Oser1	oxidative stress responsive serine rich 1
NM_001243712	3206	3914	3710	3612	3610	3637	-0.266744	5.87932	8.06514e-08	6.46728e-06	Itch	itchy, E3 ubiquitin protein ligase
NM_001291196	5592	6652	6478	6439	6352	5997	-0.266695	6.67015	1.38968e-07	9.92425e-06	Mef2a	myocyte enhancer factor 2A
NM_001291195	5591	6652	6478	6439	6352	5997	-0.266611	6.6701	1.40536e-07	9.97019e-06	Mef2a	myocyte enhancer factor 2A
NM_029531	243	257	290	266	252	276	-0.266293	2.10861	0.00569612	0.0379223	Zfp60	zinc finger protein 60
NM_009560	243	258	291	266	253	277	-0.266228	2.11221	0.00578783	0.0383491	Zfp60	zinc finger protein 60
NM_001313967	568	638	596	642	572	597	-0.266201	3.29437	8.34653e-05	0.00176087	Aldh6a1	aldehyde dehydrogenase family 6, subfamily A1
NM_001081409	1314	1550	1674	1555	1488	1515	-0.26548	4.6255	4.35839e-05	0.00107541	Phf20l1	PHD finger protein 20-like 1
NM_153582	7492	8966	8831	7893	8791	8697	-0.264929	7.10454	1.05179e-05	0.000356105	Cmtm4	CKLF-like MARVEL transmembrane domain containing 4
NM_027769	1608	2056	2047	1901	1855	1973	-0.264483	4.95525	1.74598e-05	0.000537936	Cpne3	copine III
NM_008395	3160	3848	3653	3565	3561	3582	-0.264357	5.85782	1.04591e-07	7.98116e-06	Itch	itchy, E3 ubiquitin protein ligase
NM_001001984	6580	7723	7312	7361	7240	7142	-0.263758	6.87947	2.03782e-08	1.97972e-06	Kdm2a	lysine (K)-specific demethylase 2A
NM_023270	366	446	441	461	400	399	-0.263758	2.77046	0.000882432	0.00999549	Rnf128	ring finger protein 128
NM_001082553	598	689	669	677	620	671	-0.263756	3.41311	5.01528e-05	0.00120049	Rab27b	RAB27B, member RAS oncogene family
NM_001291153	1257	1279	1372	1334	1231	1381	-0.262839	4.41583	0.000188691	0.00317433	Xaf1	XIAP associated factor 1
NM_028108	9908	12549	12117	14115	9885	10800	-0.262775	7.55451	0.00411112	0.0301068	Naa50	N(alpha)-acetyltransferase 50, NatE catalytic subunit
NM_001159751	6459	7914	7592	8606	6316	7206	-0.26221	6.90158	0.000848058	0.00967216	Tcea1	transcription elongation factor A (SII) 1
NM_001347239	9924	12569	12128	14134	9908	10827	-0.261869	7.55689	0.0041362	0.0302289	Naa50	N(alpha)-acetyltransferase 50, NatE catalytic subunit
NM_001290777	227	277	242	246	231	274	-0.261599	2.02663	0.00609682	0.0398093	Txlng	taxilin gamma
NM_001101804	11832	13926	14490	14568	12204	13794	-0.261597	7.77706	4.23576e-05	0.00105366	Gm14434	predicted gene 14434
NM_001101804	11832	13926	14490	14568	12204	13794	-0.261597	7.77706	4.23576e-05	0.00105366	Gm14434	predicted gene 14434
NM_001101804	11832	13926	14490	14568	12204	13794	-0.261597	7.77706	4.23576e-05	0.00105366	Gm14434	predicted gene 14434
NM_001101804	11832	13926	14490	14568	12204	13794	-0.261597	7.77706	4.23576e-05	0.00105366	Gm14434	predicted gene 14434
NM_001101804	11832	13926	14490	14568	12204	13794	-0.261597	7.77706	4.23576e-05	0.00105366	Gm14434	predicted gene 14434
NM_001101804	11832	13926	14490	14568	12204	13794	-0.261597	7.77706	4.23576e-05	0.00105366	Gm14434	predicted gene 14434
NM_001256480	11832	13926	14490	14568	12204	13794	-0.261597	7.77706	4.23421e-05	0.00105366	Gm4724	predicted gene 4724
NM_001256480	11832	13926	14490	14568	12204	13794	-0.261597	7.77706	4.23421e-05	0.00105366	Gm4724	predicted gene 4724
NM_001256480	11832	13926	14490	14568	12204	13794	-0.261597	7.77706	4.23421e-05	0.00105366	Gm4724	predicted gene 4724
NM_001256480	11832	13926	14490	14568	12204	13794	-0.261597	7.77706	4.23421e-05	0.00105366	Gm4724	predicted gene 4724
NM_001256480	11832	13926	14490	14568	12204	13794	-0.261597	7.77706	4.23421e-05	0.00105366	Gm4724	predicted gene 4724
NM_001256480	11832	13926	14490	14568	12204	13794	-0.261597	7.77706	4.23421e-05	0.00105366	Gm4724	predicted gene 4724
NM_001100415	11832	13926	14490	14568	12204	13794	-0.261597	7.77706	4.22629e-05	0.00105366	Gm14430	predicted gene 14430
NM_001100415	11832	13926	14490	14568	12204	13794	-0.261597	7.77706	4.22629e-05	0.00105366	Gm14430	predicted gene 14430
NM_001100415	11832	13926	14490	14568	12204	13794	-0.261597	7.77706	4.22629e-05	0.00105366	Gm14430	predicted gene 14430
NM_001100415	11832	13926	14490	14568	12204	13794	-0.261597	7.77706	4.22629e-05	0.00105366	Gm14430	predicted gene 14430
NM_001100415	11832	13926	14490	14568	12204	13794	-0.261597	7.77706	4.22629e-05	0.00105366	Gm14430	predicted gene 14430
NM_001100415	11832	13926	14490	14568	12204	13794	-0.261597	7.77706	4.22629e-05	0.00105366	Gm14430	predicted gene 14430
NM_001099349	11832	13926	14490	14568	12204	13794	-0.261597	7.77706	4.22481e-05	0.00105366	Gm14308	predicted gene 14308
NM_001099349	11832	13926	14490	14568	12204	13794	-0.261597	7.77706	4.22481e-05	0.00105366	Gm14308	predicted gene 14308
NM_001099349	11832	13926	14490	14568	12204	13794	-0.261597	7.77706	4.22481e-05	0.00105366	Gm14308	predicted gene 14308
NM_001099349	11832	13926	14490	14568	12204	13794	-0.261597	7.77706	4.22481e-05	0.00105366	Gm14308	predicted gene 14308
NM_001099349	11832	13926	14490	14568	12204	13794	-0.261597	7.77706	4.22481e-05	0.00105366	Gm14308	predicted gene 14308
NM_001099349	11832	13926	14490	14568	12204	13794	-0.261597	7.77706	4.22481e-05	0.00105366	Gm14308	predicted gene 14308
NM_019923	1480	1790	1722	1436	1781	1801	-0.261504	4.76427	0.00164961	0.0158755	Itpr2	inositol 1,4,5-triphosphate receptor 2
NM_025799	2506	3101	2849	2918	2918	2676	-0.260965	5.52449	9.89613e-07	5.36256e-05	Fuca2	fucosidase, alpha-L- 2, plasma
NM_145618	524	592	585	572	544	599	-0.260916	3.21357	0.000186244	0.00314298	Ice2	interactor of little elongation complex ELL subunit 2
NM_133718	6040	7606	7293	8277	6196	6628	-0.260692	6.83215	0.000927813	0.0103787	Tmem30a	transmembrane protein 30A
NM_001142323	5916	6437	6723	6187	6477	6595	-0.260525	6.70333	9.75108e-06	0.000336482	Myo9b	myosin IXb
NM_153552	1604	1872	1830	1977	1650	1727	-0.26051	4.85404	2.83655e-05	0.000769509	Thoc1	THO complex 1
NM_001164717	14206	16230	16254	15018	15966	16096	-0.260399	7.99321	2.39101e-06	0.000111617	Sh3pxd2a	SH3 and PX domains 2A
NM_001033430	839	989	931	899	1048	833	-0.260327	3.91026	0.00124293	0.0129	Kdm7a	lysine (K)-specific demethylase 7A
NM_008018	14346	16371	16414	15133	16155	16249	-0.260038	8.00699	2.96366e-06	0.00013206	Sh3pxd2a	SH3 and PX domains 2A
NM_009643	46220	52800	57120	43433	55481	58376	-0.259633	9.73504	0.00754295	0.0463208	Ahnak	AHNAK nucleoprotein (desmoyokin)
NM_001081678	955	1054	1121	1031	1046	1083	-0.259594	4.09427	8.56557e-05	0.00179527	Zfp800	zinc finger protein 800
NM_001142322	6003	6549	6832	6313	6577	6692	-0.259581	6.72677	8.12059e-06	0.000290859	Myo9b	myosin IXb
NM_015742	5906	6422	6708	6176	6473	6584	-0.259464	6.70081	1.08962e-05	0.000366041	Myo9b	myosin IXb
NM_207515	2127	2317	2387	2186	2397	2317	-0.259322	5.22152	3.00932e-05	0.000800272	Mbnl2	muscleblind-like 2
NM_001167922	1496	1787	1649	1681	1613	1681	-0.259192	4.74854	6.79146e-07	3.8749e-05	Gtf2e2	general transcription factor II E, polypeptide 2 (beta subunit)
NM_172827	2885	3549	3352	2845	3631	3372	-0.259081	5.73618	0.00122937	0.0128252	Lnpep	leucyl/cystinyl aminopeptidase
NM_001162999	1860	2223	2295	1991	2315	2121	-0.259042	5.1193	0.000234227	0.00373914	Fnip2	folliculin interacting protein 2
NM_010586	1462	1783	1706	1427	1772	1786	-0.258829	4.75334	0.00184219	0.017265	Itpr2	inositol 1,4,5-triphosphate receptor 2
NM_183028	2108	2529	2431	2761	2063	2317	-0.25867	5.26783	0.000690995	0.00832553	Pcmtd1	protein-L-isoaspartate (D-aspartate) O-methyltransferase domain containing 1
NM_001081324	1256	1548	1393	1533	1352	1350	-0.258531	4.51502	1.07862e-05	0.000363478	Neto2	neuropilin (NRP) and tolloid (TLL)-like 2
NM_175341	2127	2317	2388	2190	2398	2317	-0.258498	5.22211	3.07387e-05	0.000813426	Mbnl2	muscleblind-like 2
NM_001160319	5081	5764	5914	4629	5985	6288	-0.258408	6.51579	0.00678116	0.0429513	Ubr4	ubiquitin protein ligase E3 component n-recognin 4
NM_017391	1424	1650	1836	1741	1606	1612	-0.258366	4.74301	0.000179233	0.00307276	Slc5a3	solute carrier family 5 (inositol transporters), member 3
NM_001312869	2384	2869	2729	2916	2609	2536	-0.257973	5.44352	2.9523e-06	0.000131827	Tgfbr1	transforming growth factor, beta receptor I
NM_173442	2614	3042	2975	2940	2943	2835	-0.257886	5.55753	3.68953e-07	2.29246e-05	Gcnt1	glucosaminyl (N-acetyl) transferase 1, core 2
NM_001033633	249	292	255	291	258	255	-0.257883	2.12205	0.00378104	0.0284266	Slc2a13	solute carrier family 2 (facilitated glucose transporter), member 13
NM_172865	750	890	885	848	895	806	-0.257827	3.78336	9.95461e-05	0.00200272	Manea	mannosidase, endo-alpha
NM_010265	2614	3042	2973	2940	2943	2834	-0.257719	5.55727	3.69906e-07	2.29246e-05	Gcnt1	glucosaminyl (N-acetyl) transferase 1, core 2
NM_001136484	2614	3042	2973	2940	2943	2834	-0.257719	5.55727	3.69749e-07	2.29246e-05	Gcnt1	glucosaminyl (N-acetyl) transferase 1, core 2
NM_177640	846	1238	1007	1177	981	952	-0.257395	4.06904	0.0026933	0.0224325	D030056L22Rik	RIKEN cDNA D030056L22 gene
NM_018760	1209	1492	1423	1313	1418	1429	-0.257298	4.49017	3.05326e-05	0.000809959	Slc4a4	solute carrier family 4 (anion exchanger), member 4
NM_001136260	1186	1462	1398	1293	1392	1397	-0.257142	4.46273	2.78278e-05	0.000761627	Slc4a4	solute carrier family 4 (anion exchanger), member 4
NM_172627	475	617	537	572	544	528	-0.257014	3.15024	0.000237759	0.00378781	Pggt1b	protein geranylgeranyltransferase type I, beta subunit
NM_001197147	1207	1489	1422	1311	1418	1426	-0.256934	4.48825	3.24606e-05	0.000852655	Slc4a4	solute carrier family 4 (anion exchanger), member 4
NM_012048	400	496	438	436	432	479	-0.256739	2.86374	0.000816965	0.00939706	Polk	polymerase (DNA directed), kappa
NM_001256086	5300	6440	5904	5969	5787	6067	-0.256378	6.58864	1.30818e-07	9.53157e-06	Rnf6	ring finger protein (C3H2C3 type) 6
NM_001256085	5296	6440	5904	5969	5786	6065	-0.256266	6.58834	1.32392e-07	9.61379e-06	Rnf6	ring finger protein (C3H2C3 type) 6
NM_001033375	2258	2599	2785	2478	2605	2644	-0.255953	5.38291	5.46417e-05	0.00128372	A230046K03Rik	RIKEN cDNA A230046K03 gene
NM_026584	1479	1776	1640	1673	1598	1678	-0.255742	4.73911	1.1084e-06	5.85905e-05	Gtf2e2	general transcription factor II E, polypeptide 2 (beta subunit)
NM_178892	1077	1334	1267	1177	1305	1232	-0.255692	4.32571	5.67181e-05	0.00132242	Tiparp	TCDD-inducible poly (ADP-ribose) polymerase
NM_001110013	2048	2624	2541	2466	2412	2403	-0.255633	5.29623	3.61075e-06	0.000154204	Tmtc3	transmembrane and tetratricopeptide repeat containing 3
NM_001256087	5306	6459	5924	5989	5800	6090	-0.255459	6.59267	1.53811e-07	1.08406e-05	Rnf6	ring finger protein (C3H2C3 type) 6
NM_001025602	749	831	878	843	851	795	-0.255267	3.74744	0.000161557	0.00285868	Il1rl1	interleukin 1 receptor-like 1
NM_001167921	1478	1774	1643	1675	1601	1675	-0.255173	4.73939	1.08297e-06	5.76701e-05	Gtf2e2	general transcription factor II E, polypeptide 2 (beta subunit)
NM_011941	1411	1511	1471	1409	1562	1481	-0.255164	4.58691	9.70531e-05	0.00197466	Mapkbp1	mitogen-activated protein kinase binding protein 1
NM_133990	2454	2887	2843	3035	2628	2625	-0.254909	5.48174	1.13355e-05	0.000376691	Il13ra1	interleukin 13 receptor, alpha 1
NM_016900	3770	5012	4708	5212	4162	4252	-0.254764	6.19844	0.000518034	0.00682495	Cav2	caveolin 2
NM_001081345	1541	1773	1726	1592	1685	1824	-0.254612	4.78307	6.97625e-05	0.00154646	Chd2	chromodomain helicase DNA binding protein 2
NM_001081360	3710	4378	4123	3836	4294	4220	-0.254589	6.05941	1.62696e-05	0.000509462	Camsap2	calmodulin regulated spectrin-associated protein family, member 2
NM_001347109	3710	4378	4123	3836	4294	4220	-0.254589	6.05941	1.62821e-05	0.000509462	Camsap2	calmodulin regulated spectrin-associated protein family, member 2
NM_001347110	3710	4378	4123	3836	4294	4220	-0.254589	6.05941	1.62994e-05	0.000509462	Camsap2	calmodulin regulated spectrin-associated protein family, member 2
NM_023220	4212	5056	4938	5031	4589	4757	-0.254573	6.27701	6.14468e-07	3.53393e-05	Sppl2a	signal peptide peptidase like 2A
NM_009502	51800	61297	61708	54629	62178	59929	-0.254523	9.89908	5.79334e-05	0.0013493	Vcl	vinculin
NM_172803	361	408	420	400	428	376	-0.254344	2.70097	0.00200963	0.0182896	Dock4	dedicator of cytokinesis 4
NM_001346736	299	360	344	331	335	349	-0.254214	2.45536	0.00136502	0.0138343	Tet2	tet methylcytosine dioxygenase 2
NM_001040400	299	360	344	331	335	349	-0.254214	2.45536	0.00136885	0.0138601	Tet2	tet methylcytosine dioxygenase 2
NM_001005358	940	1105	1074	1064	984	1110	-0.254186	4.09009	4.52208e-05	0.00110077	Zfp960	zinc finger protein 960
NM_177475	1018	1227	1095	1105	1108	1167	-0.254033	4.18838	1.58796e-05	0.000502162	Zfp280b	zinc finger protein 280B
NM_001009947	1059	1239	1204	1162	1164	1220	-0.253888	4.25748	1.22078e-05	0.000403193	Dock11	dedicator of cytokinesis 11
NM_011765	895	1068	1033	1038	932	1064	-0.253685	4.03187	6.89898e-05	0.00153913	Zfp97	zinc finger protein 97
NM_134034	2672	3235	3125	3207	2835	3106	-0.253237	5.6238	3.37291e-06	0.000146071	Smek2	SMEK homolog 2, suppressor of mek1 (Dictyostelium)
NM_133358	707	788	756	761	713	809	-0.253023	3.62168	0.000196595	0.00326906	Zfp617	zinc finger protein 617
NM_178936	267	289	287	296	266	293	-0.252838	2.20795	0.00371571	0.028128	Tmem56	transmembrane protein 56
NM_009181	453	594	525	478	550	561	-0.252676	3.10049	0.00269498	0.0224325	St8sia2	ST8 alpha-N-acetyl-neuraminide alpha-2,8-sialyltransferase 2
NM_001177760	839	1037	922	1046	867	923	-0.252285	3.93304	0.000189479	0.00318015	Tnfaip8	tumor necrosis factor, alpha-induced protein 8
NM_001081363	1179	1287	1246	1168	1191	1410	-0.251887	4.34474	0.00100309	0.0110207	Cenpf	centromere protein F
NM_008634	1653	1861	1888	1822	1876	1785	-0.251644	4.88515	9.37235e-06	0.000325856	Map1b	microtubule-associated protein 1B
NM_194340	2444	2792	2883	2332	2847	3049	-0.251599	5.47267	0.00404543	0.0297449	Prr14l	proline rich 14-like
NM_001113423	5972	7179	6780	6933	6683	6595	-0.2514	6.76714	1.11913e-07	8.40984e-06	Slain2	SLAIN motif family, member 2
NM_001081225	2547	2946	3137	2736	2956	3059	-0.25136	5.56035	0.00016471	0.0028904	Fam178a	family with sequence similarity 178, member A
NM_001290778	244	304	261	265	256	299	-0.251301	2.14757	0.00718011	0.0447689	Txlng	taxilin gamma
NM_029570	1770	2112	2080	2010	1977	2060	-0.250988	5.02594	3.12398e-06	0.0001375	Atp11b	ATPase, class VI, type 11B
NM_177586	994	1302	1306	1297	1136	1215	-0.250939	4.29599	0.000330821	0.00485128	Eif5a2	eukaryotic translation initiation factor 5A2
NM_134013	4881	5569	5382	5289	5198	5597	-0.250254	6.43742	1.84207e-06	9.0086e-05	Psme4	proteasome (prosome, macropain) activator subunit 4
NM_001002008	1369	1433	1431	1521	1337	1453	-0.250107	4.53636	9.37524e-05	0.00192935	Zfp948	zinc finger protein 948
NM_029332	2237	2494	2428	2229	2589	2455	-0.249986	5.29292	0.000151584	0.00271981	Akap13	A kinase (PRKA) anchor protein 13
NM_009805	318	357	326	337	357	323	-0.249659	2.45589	0.0024835	0.0211958	Cflar	CASP8 and FADD-like apoptosis regulator
NM_001205362	1211	1414	1484	1604	1223	1352	-0.249622	4.49009	0.00200571	0.0182896	Dcun1d1	DCN1, defective in cullin neddylation 1, domain containing 1 (S. cerevisiae)
NM_033623	1210	1413	1484	1604	1222	1351	-0.249613	4.48938	0.00206066	0.0185705	Dcun1d1	DCN1, defective in cullin neddylation 1, domain containing 1 (S. cerevisiae)
NM_001205361	1213	1414	1487	1608	1223	1354	-0.249381	4.49201	0.00215621	0.0191919	Dcun1d1	DCN1, defective in cullin neddylation 1, domain containing 1 (S. cerevisiae)
NM_013490	1423	1728	1487	1618	1513	1579	-0.249294	4.66407	8.15898e-06	0.000291074	Chka	choline kinase alpha
NM_030167	427	459	477	521	454	413	-0.248885	2.90144	0.00447487	0.0319039	Fam122b	family with sequence similarity 122, member B
NM_001166365	427	459	477	521	454	413	-0.248885	2.90144	0.00447263	0.0318985	Fam122b	family with sequence similarity 122, member B
NM_011264	2015	2218	2402	2019	2331	2396	-0.248769	5.18386	0.00126793	0.0130777	Rev3l	REV3 like, DNA directed polymerase zeta catalytic subunit
NM_009370	2502	3029	2885	3071	2804	2678	-0.24855	5.52408	5.66311e-06	0.000220065	Tgfbr1	transforming growth factor, beta receptor I
NM_027133	1210	1457	1521	1651	1252	1357	-0.248461	4.51712	0.00282972	0.0232756	Lnpk	Lunapark, ER Junction Formation Factor
NM_001035226	3711	4507	4269	4805	3626	4269	-0.248427	6.09338	0.00071529	0.00854021	Xpo1	exportin 1
NM_028774	5386	6521	5987	6082	5917	6178	-0.24842	6.61274	2.88e-07	1.85967e-05	Rnf6	ring finger protein (C3H2C3 type) 6
NM_001111053	4612	5782	5670	6073	4920	5329	-0.248103	6.45565	0.000164633	0.0028904	Dclk1	doublecortin-like kinase 1
NM_001286223	1959	2487	2309	2506	2175	2180	-0.248062	5.20545	2.5596e-05	0.00071692	Mier1	MEIR1 treanscription regulator
NM_001166065	1523	1896	1818	1727	1841	1749	-0.247847	4.83899	2.02938e-05	0.000606199	Gcnt4	glucosaminyl (N-acetyl) transferase 4, core 2 (beta-1,6-N-acetylglucosaminyltransferase)
NM_001081400	1395	1804	1658	1782	1574	1576	-0.247794	4.72914	3.90309e-05	0.000985689	1810013L24Rik	RIKEN cDNA 1810013L24 gene
NM_001286221	1968	2497	2317	2515	2184	2191	-0.247746	5.21137	2.42609e-05	0.000692109	Mier1	MEIR1 treanscription regulator
NM_009748	1139	1354	1279	1478	1109	1254	-0.247499	4.36728	0.00150296	0.0148712	Bet1	Bet1 golgi vesicular membrane trafficking protein
NM_001271496	1438	1747	1516	1644	1539	1597	-0.247456	4.68437	6.80186e-06	0.000252055	Chka	choline kinase alpha
NM_001111324	3950	4604	4137	4378	4584	3952	-0.247428	6.11899	3.76032e-05	0.000959749	Nedd9	neural precursor cell expressed, developmentally down-regulated gene 9
NM_001159394	574	627	622	606	639	611	-0.2474	3.32065	0.000361316	0.00518463	Nfkbiz	nuclear factor of kappa light polypeptide gene enhancer in B cells inhibitor, zeta
NM_001312868	2498	3021	2880	3070	2799	2674	-0.247368	5.52174	6.57604e-06	0.000245373	Tgfbr1	transforming growth factor, beta receptor I
NM_026576	443	577	537	576	467	539	-0.247331	3.0895	0.00235844	0.0203655	Etaa1	Ewing tumor-associated antigen 1
NM_178607	1054	1220	1187	1128	1187	1206	-0.247156	4.24398	3.97079e-05	0.00100044	Rnf24	ring finger protein 24
NM_013876	4616	5965	5786	5930	5298	5393	-0.247018	6.48198	2.08236e-05	0.000617266	Rnf11	ring finger protein 11
NM_001033636	3547	4235	4483	4262	3900	4315	-0.246809	6.06856	7.09462e-05	0.00156612	Prex2	phosphatidylinositol-3,4,5-trisphosphate-dependent Rac exchange factor 2
NM_172493	1128	1311	1355	1313	1292	1257	-0.246654	4.37648	3.56897e-05	0.000919583	Diaph2	diaphanous related formin 2
NM_017464	3978	4637	4164	4410	4628	3977	-0.246147	6.12955	4.68515e-05	0.00113279	Nedd9	neural precursor cell expressed, developmentally down-regulated gene 9
NM_001013770	3118	3838	3476	4087	3162	3376	-0.246093	5.83459	0.000496644	0.00659315	Lipo3	lipase, member O3
NM_145991	1434	1779	1642	1822	1480	1642	-0.245381	4.731	0.000166155	0.00290159	Cdc73	cell division cycle 73, Paf1/RNA polymerase II complex component
NM_183225	3104	3539	3599	3240	3526	3669	-0.245142	5.81108	9.54155e-05	0.00195797	Usp24	ubiquitin specific peptidase 24
NM_010407	657	825	694	711	752	751	-0.245071	3.57372	0.000365931	0.00522558	Hck	hemopoietic cell kinase
NM_001172117	657	825	694	711	752	751	-0.245071	3.57372	0.000366108	0.00522558	Hck	hemopoietic cell kinase
NM_001164597	682	877	862	794	831	837	-0.244918	3.72673	0.000423371	0.00585311	Zfp512b	zinc finger protein 512B
NM_027696	1976	2503	2321	2522	2202	2199	-0.244708	5.21667	2.56374e-05	0.000717149	Mier1	MEIR1 treanscription regulator
NM_001190846	958	1183	1103	1129	1054	1121	-0.244518	4.15002	2.24704e-05	0.000659107	Kat2b	K(lysine) acetyltransferase 2B
NM_153567	6096	7319	6925	7064	6882	6778	-0.244494	6.79967	2.38671e-07	1.57896e-05	Slain2	SLAIN motif family, member 2
NM_198933	664	749	783	719	791	729	-0.244436	3.58963	0.000773016	0.00903612	Pou2f1	POU domain, class 2, transcription factor 1
NM_198932	664	749	783	719	791	729	-0.244436	3.58963	0.000772848	0.00903612	Pou2f1	POU domain, class 2, transcription factor 1
NM_030612	577	629	623	608	642	616	-0.244432	3.32685	0.00042945	0.0059144	Nfkbiz	nuclear factor of kappa light polypeptide gene enhancer in B cells inhibitor, zeta
NM_001024849	1278	1578	1564	1624	1385	1495	-0.244147	4.59619	0.0001229	0.00234358	Gm14325	predicted gene 14325
NM_001164072	1012	1230	1107	1176	1121	1116	-0.244141	4.19664	1.2232e-05	0.000403376	Tank	TRAF family member-associated Nf-kappa B activator
NM_026231	324	388	393	368	399	359	-0.244057	2.59946	0.00331165	0.0259543	Gstcd	glutathione S-transferase, C-terminal domain containing
NM_001286222	1974	2503	2320	2522	2202	2199	-0.244037	5.21631	2.74962e-05	0.000754467	Mier1	MEIR1 treanscription regulator
NM_001310485	1953	2084	2124	2092	2092	2112	-0.243805	5.08042	2.04051e-05	0.000608501	Trps1	trichorhinophalangeal syndrome I (human)
NM_198934	664	749	783	719	791	730	-0.243788	3.58994	0.000793158	0.0092067	Pou2f1	POU domain, class 2, transcription factor 1
NM_011137	664	749	783	719	791	730	-0.243788	3.58994	0.000793077	0.0092067	Pou2f1	POU domain, class 2, transcription factor 1
NM_134014	3800	4645	4363	4921	3762	4384	-0.243621	6.13199	0.000616402	0.00771558	Xpo1	exportin 1
NM_145563	576	691	698	706	601	697	-0.243593	3.42832	0.00108404	0.0116781	Zfp932	zinc finger protein 932
NM_175238	2049	2330	2519	2203	2333	2501	-0.243311	5.24135	0.000466985	0.00629467	Rif1	replication timing regulatory factor 1
NM_028099	4124	4930	4505	4612	4543	4673	-0.243173	6.21537	5.65648e-07	3.28823e-05	Dusp11	dual specificity phosphatase 11 (RNA/RNP complex 1-interacting)
NM_011529	1006	1210	1100	1167	1106	1110	-0.242867	4.18324	1.29643e-05	0.000426222	Tank	TRAF family member-associated Nf-kappa B activator
NM_133774	2769	3306	3157	3178	3121	3120	-0.242645	5.66088	6.72444e-07	3.84684e-05	Stard4	StAR-related lipid transfer (START) domain containing 4
NM_001110209	1217	1467	1533	1671	1264	1375	-0.241556	4.53028	0.00386893	0.0288824	Lnpk	Lunapark, ER Junction Formation Factor
NM_028975	4540	5418	5346	5854	4821	4970	-0.24126	6.39079	0.000131332	0.00246086	Tmem33	transmembrane protein 33
NM_001166649	594	703	687	683	616	728	-0.241002	3.44381	0.000916248	0.010276	Zfp280c	zinc finger protein 280C
NM_001301688	11009	13103	12584	13315	11721	12471	-0.240956	7.65302	2.63574e-06	0.000120434	Azin1	antizyme inhibitor 1
NM_001276341	2628	3103	2953	3178	2809	2893	-0.240586	5.57392	5.29206e-06	0.000209805	Dnm1l	dynamin 1-like
NM_001039081	1958	2492	2315	2512	2206	2189	-0.240404	5.21106	3.76647e-05	0.000960182	Mier1	MEIR1 treanscription regulator
NM_017381	2147	2651	2492	2688	2248	2513	-0.240297	5.31998	5.81092e-05	0.00135172	Zranb2	zinc finger, RAN-binding domain containing 2
NM_022997	10204	11733	11713	12040	10774	11622	-0.240253	7.52961	4.68538e-06	0.000192109	Vps35	VPS35 retromer complex component
NM_001168248	629	757	718	801	629	722	-0.240031	3.52855	0.00185384	0.0173306	Rmi1	RecQ mediated genome instability 1
NM_212450	1183	1511	1495	1501	1342	1434	-0.239938	4.5197	0.000142933	0.00260224	Ctdspl2	CTD (carboxy-terminal domain, RNA polymerase II, polypeptide A) small phosphatase like 2
NM_173776	527	537	569	602	498	575	-0.239896	3.16744	0.00443499	0.0317704	Maml2	mastermind like 2 (Drosophila)
NM_027861	1817	2118	2166	2130	2018	2092	-0.239888	5.06505	1.40522e-05	0.000456422	Brox	BRO1 domain and CAAX motif containing
NM_001252623	395	472	417	467	427	419	-0.239811	2.81759	0.00118481	0.0124892	Csgalnact1	chondroitin sulfate N-acetylgalactosaminyltransferase 1
NM_001290992	1182	1510	1495	1500	1342	1434	-0.239574	4.51918	0.000148375	0.0026689	Ctdspl2	CTD (carboxy-terminal domain, RNA polymerase II, polypeptide A) small phosphatase like 2
NM_001045553	574	659	644	677	585	659	-0.239548	3.3653	0.0005953	0.00753896	Zfp868	zinc finger protein 868
NM_023266	365	464	431	485	373	430	-0.239541	2.78927	0.00725376	0.0450841	Zfp120	zinc finger protein 120
NM_001166648	593	702	685	682	616	727	-0.239504	3.44161	0.000960099	0.0106734	Zfp280c	zinc finger protein 280C
NM_001302802	897	988	996	1025	927	999	-0.239425	3.98429	0.000133334	0.00248579	Mdm4	transformed mouse 3T3 cell double minute 4
NM_172868	1894	2372	2206	2022	2430	2152	-0.239294	5.14818	0.000757799	0.00890166	Palm2	paralemmin 2
NM_001287817	2129	2558	2407	2211	2554	2483	-0.239071	5.2822	0.000212506	0.00346224	Fmn1	formin 1
NM_001287818	2129	2558	2407	2211	2554	2483	-0.239071	5.2822	0.000212547	0.00346224	Fmn1	formin 1
NM_001302801	899	989	996	1027	928	1000	-0.239017	3.98602	0.000137342	0.00253601	Mdm4	transformed mouse 3T3 cell double minute 4
NM_001310481	2083	2224	2276	2209	2261	2279	-0.239002	5.17829	3.84639e-05	0.000975943	Trps1	trichorhinophalangeal syndrome I (human)
NM_173169	729	825	827	852	814	772	-0.239	3.70877	0.000180431	0.00308592	Plk4	polo-like kinase 4
NM_028904	627	756	718	801	629	721	-0.238592	3.52713	0.00198928	0.0181946	Rmi1	RecQ mediated genome instability 1
NM_001302803	898	989	996	1027	928	1000	-0.238484	3.98574	0.000140762	0.0025771	Mdm4	transformed mouse 3T3 cell double minute 4
NM_020005	989	1238	1148	1179	1111	1161	-0.238455	4.2096	2.93308e-05	0.000788221	Kat2b	K(lysine) acetyltransferase 2B
NM_024457	11236	14179	13186	15128	12205	12168	-0.238048	7.72505	0.000530652	0.00692351	Rap1b	RAS related protein 1b
NM_173753	2774	3178	3207	3086	3241	3054	-0.237953	5.65296	1.62598e-05	0.000509462	Fnip1	folliculin interacting protein 1
NM_172754	573	657	643	673	589	657	-0.237921	3.36302	0.000538388	0.00699482	Zfp868	zinc finger protein 868
NM_001290991	1181	1509	1492	1500	1342	1434	-0.23785	4.51826	0.000161021	0.00285353	Ctdspl2	CTD (carboxy-terminal domain, RNA polymerase II, polypeptide A) small phosphatase like 2
NM_001276340	2678	3167	2997	3231	2879	2949	-0.237711	5.60123	4.79335e-06	0.000195053	Dnm1l	dynamin 1-like
NM_008575	899	989	996	1027	931	1000	-0.23753	3.98672	0.000142927	0.00260224	Mdm4	transformed mouse 3T3 cell double minute 4
NM_011495	732	827	832	858	814	779	-0.237434	3.7156	0.000194351	0.00323923	Plk4	polo-like kinase 4
NM_001308144	270	328	278	304	280	313	-0.237349	2.26895	0.00593221	0.0390656	Zcchc4	zinc finger, CCHC domain containing 4
NM_026425	1141	1319	1279	1390	1188	1256	-0.237206	4.36015	9.82845e-05	0.0019866	Naa20	N(alpha)-acetyltransferase 20, NatB catalytic subunit
NM_001141965	1127	1303	1258	1368	1166	1248	-0.237078	4.3404	0.00010269	0.00205066	Naa20	N(alpha)-acetyltransferase 20, NatB catalytic subunit
NM_022885	3072	3884	3545	3768	3464	3514	-0.236845	5.84739	3.43529e-06	0.000148314	Slc30a5	solute carrier family 30 (zinc transporter), member 5
NM_001289661	3943	4567	4559	4464	4203	4731	-0.236699	6.16621	2.94427e-05	0.000788807	2810474O19Rik	RIKEN cDNA 2810474O19 gene
NM_001302804	894	989	995	1027	927	1000	-0.236345	3.98412	0.000156464	0.00279343	Mdm4	transformed mouse 3T3 cell double minute 4
NM_001289662	3930	4550	4543	4456	4188	4711	-0.236283	6.16133	2.90792e-05	0.000783938	2810474O19Rik	RIKEN cDNA 2810474O19 gene
NM_172645	1575	1991	1826	1920	1864	1736	-0.236263	4.88606	2.51148e-05	0.000708967	Suco	SUN domain containing ossification factor
NM_172753	391	471	414	465	424	419	-0.236162	2.81021	0.00144096	0.0144276	Csgalnact1	chondroitin sulfate N-acetylgalactosaminyltransferase 1
NM_026054	3931	4553	4543	4456	4191	4715	-0.23595	6.16191	2.98513e-05	0.000797772	2810474O19Rik	RIKEN cDNA 2810474O19 gene
NM_001285452	4591	5477	5404	5928	4903	5044	-0.235934	6.40902	0.000160081	0.00284604	Tmem33	transmembrane protein 33
NM_001025947	2671	3152	2992	3228	2868	2947	-0.235934	5.59772	6.31239e-06	0.000239261	Dnm1l	dynamin 1-like
NM_053072	534	617	600	563	636	596	-0.235901	3.26682	0.00139979	0.0141072	Fgd6	FYVE, RhoGEF and PH domain containing 6
NM_030554	628	718	705	720	678	706	-0.235853	3.4949	0.000185921	0.00314298	Rab27b	RAB27B, member RAS oncogene family
NM_153532	591	702	684	682	617	728	-0.2358	3.44111	0.00115431	0.0122636	Zfp280c	zinc finger protein 280C
NM_018745	12029	14331	13741	14552	12897	13684	-0.235744	7.78342	3.24801e-06	0.000141801	Azin1	antizyme inhibitor 1
NM_001252523	7871	9335	9172	9694	8473	8898	-0.235579	7.17922	1.04112e-05	0.000353603	Picalm	phosphatidylinositol binding clathrin assembly protein
NM_001252524	7843	9307	9130	9660	8444	8861	-0.235534	7.17386	1.01036e-05	0.000346981	Picalm	phosphatidylinositol binding clathrin assembly protein
NM_013464	3032	3637	3711	3497	3462	3679	-0.235503	5.83295	3.44274e-05	0.000892423	Ahr	aryl-hydrocarbon receptor
NM_026482	10439	12279	12037	11603	11992	12043	-0.235353	7.57762	3.52312e-06	0.000151345	Atp2b1	ATPase, Ca++ transporting, plasma membrane 1
NM_001102458	12078	14396	13789	14600	12958	13753	-0.2353	7.78942	3.14496e-06	0.00013786	Azin1	antizyme inhibitor 1
NM_001302798	628	718	706	720	679	707	-0.235178	3.49593	0.000195793	0.00325823	Rab27b	RAB27B, member RAS oncogene family
NM_008813	783	919	861	827	957	844	-0.235157	3.81604	0.00106849	0.0115594	Enpp1	ectonucleotide pyrophosphatase/phosphodiesterase 1
NM_001308327	783	919	861	827	957	844	-0.235157	3.81604	0.00106874	0.0115594	Enpp1	ectonucleotide pyrophosphatase/phosphodiesterase 1
NM_001252457	6193	7377	6458	6974	6791	6781	-0.235142	6.78224	1.91841e-06	9.27678e-05	Ddx39b	DEAD (Asp-Glu-Ala-Asp) box polypeptide 39B
NM_139141	412	503	514	486	459	520	-0.235102	2.97326	0.00304008	0.0244739	Zkscan8	zinc finger with KRAB and SCAN domains 8
NM_008737	2076	2455	2248	2301	2263	2390	-0.235065	5.21918	5.18558e-06	0.000207106	Nrp1	neuropilin 1
NM_144520	488	596	563	584	578	527	-0.234989	3.17784	0.000735423	0.0086998	Sec14l2	SEC14-like lipid binding 2
NM_001314027	2967	3544	3629	3425	3384	3590	-0.234708	5.79972	3.73351e-05	0.000954036	Ahr	aryl-hydrocarbon receptor
NM_001252522	7886	9344	9187	9711	8493	8920	-0.234599	7.18184	1.11244e-05	0.000371258	Picalm	phosphatidylinositol binding clathrin assembly protein
NM_207623	635	818	709	831	681	705	-0.234519	3.56867	0.00187091	0.0174448	Rnf138	ring finger protein 138
NM_152816	2671	3152	2993	3232	2870	2951	-0.234505	5.59854	7.2554e-06	0.000264738	Dnm1l	dynamin 1-like
NM_001330198	2319	2818	2575	2654	2765	2490	-0.234465	5.40456	2.04273e-05	0.000608501	Fuca2	fucosidase, alpha-L- 2, plasma
NM_001163505	9916	12226	11549	11658	11459	11423	-0.234354	7.5314	8.52128e-07	4.71227e-05	Atl3	atlastin GTPase 3
NM_177780	1073	1198	1172	1099	1218	1219	-0.234294	4.24363	0.0004035	0.00566187	Dock5	dedicator of cytokinesis 5
NM_001101478	482	557	545	575	486	566	-0.234216	3.1232	0.00194694	0.0179367	D3Ertd254e	DNA segment, Chr 3, ERATO Doi 254, expressed
NM_018865	10953	13177	12409	12442	13067	11972	-0.234174	7.64959	6.39705e-06	0.00024162	Wisp1	WNT1 inducible signaling pathway protein 1
NM_001166650	577	691	668	663	609	715	-0.234048	3.41157	0.00122726	0.0128252	Zfp280c	zinc finger protein 280C
NM_001252520	8028	9495	9341	9862	8654	9079	-0.234012	7.2064	1.03885e-05	0.000353389	Picalm	phosphatidylinositol binding clathrin assembly protein
NM_011127	9064	10964	10427	11664	9646	9976	-0.233759	7.38673	0.000106591	0.0020975	Prrx1	paired related homeobox 1
NM_001290424	3000	3785	3685	4061	3218	3466	-0.233718	5.84446	0.000773789	0.00904025	Fmr1	fragile X mental retardation syndrome 1
NM_172409	1359	1667	1547	1552	1572	1568	-0.233596	4.65065	1.41734e-05	0.000459665	Fmnl2	formin-like 2
NM_001177871	1890	2060	1942	2073	1969	2021	-0.233588	5.02023	2.06279e-05	0.000612784	Filip1l	filamin A interacting protein 1-like
NM_001078167	12407	16356	15651	17444	13656	14436	-0.233506	7.92767	0.00174031	0.0165564	Srsf1	serine/arginine-rich splicing factor 1
NM_010288	6506	7681	7164	7462	7332	7139	-0.233344	6.87554	7.52834e-07	4.26151e-05	Gja1	gap junction protein, alpha 1
NM_001253392	1396	1639	1650	1754	1461	1601	-0.233291	4.68688	0.000297637	0.00450148	Smarcad1	Smarcad1 SWI/SNF-related, matrix-associated actin-dependent regulator of chromatin, subfamily a, containing DEAD/H box 1
NM_001302799	618	708	697	713	666	700	-0.233247	3.47629	0.000246421	0.00388776	Rab27b	RAB27B, member RAS oncogene family
NM_001164071	1029	1245	1136	1207	1151	1144	-0.233145	4.22798	2.43484e-05	0.000693687	Tank	TRAF family member-associated Nf-kappa B activator
NM_146194	8043	9504	9356	9879	8674	9101	-0.233053	7.20897	1.11376e-05	0.000371258	Picalm	phosphatidylinositol binding clathrin assembly protein
NM_001252521	8015	9476	9314	9845	8645	9064	-0.232999	7.20371	1.07795e-05	0.000363478	Picalm	phosphatidylinositol binding clathrin assembly protein
NM_001040397	1889	2041	1933	2069	1963	2006	-0.232758	5.0138	2.81329e-05	0.000766953	Filip1l	filamin A interacting protein 1-like
NM_173374	12353	16276	15581	17384	13598	14371	-0.232704	7.92142	0.00184087	0.0172618	Srsf1	serine/arginine-rich splicing factor 1
NM_175686	9158	11063	10524	11763	9766	10080	-0.232635	7.40098	9.93215e-05	0.00200006	Prrx1	paired related homeobox 1
NM_001029889	1310	1478	1454	1271	1527	1561	-0.23254	4.54527	0.00342707	0.0265784	Usf3	upstream transcription factor family member 3
NM_021450	4971	6042	6099	5588	5923	6051	-0.232425	6.55521	8.47566e-05	0.00178018	Trpm7	transient receptor potential cation channel, subfamily M, member 7
NM_001164325	4969	6038	6099	5587	5921	6050	-0.232257	6.55479	8.68912e-05	0.00181412	Trpm7	transient receptor potential cation channel, subfamily M, member 7
NM_175088	2025	2712	2454	2825	2223	2330	-0.23217	5.30116	0.00178511	0.0168561	Mdfic	MyoD family inhibitor domain containing
NM_001308329	778	916	857	824	957	840	-0.232126	3.81062	0.00136117	0.0138083	Enpp1	ectonucleotide pyrophosphatase/phosphodiesterase 1
NM_001293639	1082	1172	1175	1154	1193	1183	-0.232123	4.23957	0.000145786	0.00263197	Nek1	NIMA (never in mitosis gene a)-related expressed kinase 1
NM_172736	951	1046	1082	1054	1045	1070	-0.232039	4.08369	0.000184111	0.00312409	Leng8	leukocyte receptor cluster (LRC) member 8
NM_007958	1480	1733	1735	1847	1558	1687	-0.231722	4.76652	0.000190278	0.00319109	Smarcad1	Smarcad1 SWI/SNF-related, matrix-associated actin-dependent regulator of chromatin, subfamily a, containing DEAD/H box 1
NM_025932	2626	3306	3014	3329	2910	2953	-0.231582	5.61876	3.17191e-05	0.000835741	Syap1	synapse associated protein 1
NM_001293638	1104	1196	1199	1176	1222	1206	-0.231344	4.26911	0.0001578	0.00281494	Nek1	NIMA (never in mitosis gene a)-related expressed kinase 1
NM_175089	1093	1183	1186	1165	1208	1193	-0.23133	4.2538	0.000160203	0.00284604	Nek1	NIMA (never in mitosis gene a)-related expressed kinase 1
NM_020295	777	949	898	928	869	901	-0.231203	3.85077	8.72826e-05	0.00181877	Lmbr1	limb region 1
NM_030690	5348	6036	5968	5741	5944	6178	-0.231175	6.57889	2.31973e-05	0.000668845	Rai14	retinoic acid induced 14
NM_001166408	5351	6039	5974	5744	5949	6183	-0.231121	6.57992	2.37322e-05	0.000678823	Rai14	retinoic acid induced 14
NM_173026	1215	1374	1397	1346	1363	1394	-0.23107	4.45593	8.39677e-05	0.00176849	Zbtb11	zinc finger and BTB domain containing 11
NM_010685	18311	21515	20613	23465	18800	20003	-0.231032	8.37808	0.000297386	0.00450148	Lamp2	lysosomal-associated membrane protein 2
NM_019693	6263	7451	6518	7083	6887	6850	-0.23073	6.79896	3.13576e-06	0.000137737	Ddx39b	DEAD (Asp-Glu-Ala-Asp) box polypeptide 39B
NM_009530	5003	5784	5797	5811	5541	5726	-0.230457	6.51288	4.89113e-06	0.000197541	Atrx	alpha thalassemia/mental retardation syndrome X-linked
NM_207301	630	752	748	753	726	713	-0.230337	3.55101	0.000305676	0.0045877	Wrb	tryptophan rich basic protein
NM_032000	2081	2233	2281	2227	2288	2287	-0.230156	5.18488	6.3725e-05	0.00145224	Trps1	trichorhinophalangeal syndrome I (human)
NM_001293637	1105	1198	1199	1177	1227	1207	-0.229751	4.27108	0.000177412	0.00304395	Nek1	NIMA (never in mitosis gene a)-related expressed kinase 1
NM_008031	3086	3891	3774	4166	3317	3581	-0.229699	5.88458	0.000786072	0.00915985	Fmr1	fragile X mental retardation syndrome 1
NM_009194	6241	7794	7409	7465	7191	7394	-0.229662	6.88121	3.52978e-06	0.000151345	Slc12a2	solute carrier family 12, member 2
NM_146054	16094	19173	18226	18108	18944	18009	-0.229503	8.20208	4.03427e-06	0.000168946	Fermt2	fermitin family member 2
NM_001123037	3994	4595	4580	4843	4083	4655	-0.22939	6.18087	0.000134717	0.00250253	Eif4a2	eukaryotic translation initiation factor 4A2
NM_053090	3673	4443	4404	4026	4368	4483	-0.229371	6.10603	0.000155825	0.00278641	Fam126a	family with sequence similarity 126, member A
NM_146091	10013	12375	11664	11814	11661	11562	-0.229005	7.54916	1.5825e-06	7.95563e-05	Atl3	atlastin GTPase 3
NM_001346528	455	560	570	514	561	556	-0.228948	3.12518	0.00337287	0.0262798	Dnal1	dynein, axonemal, light chain 1
NM_007514	4895	5992	5911	5711	5748	5829	-0.228725	6.53001	1.29901e-05	0.000426421	Slc7a2	solute carrier family 7 (cationic amino acid transporter, y+ system), member 2
NM_019811	398	479	418	437	442	455	-0.228612	2.8352	0.00192815	0.0178168	Acss2	acyl-CoA synthetase short-chain family member 2
NM_001311130	1293	1590	1535	1439	1534	1574	-0.228409	4.60315	0.000204972	0.00338227	Xrn1	5'-3' exoribonuclease 1
NM_009072	4605	5330	5545	5521	5186	5258	-0.228335	6.41429	2.81647e-05	0.000766953	Rock2	Rho-associated coiled-coil containing protein kinase 2
NM_011058	469	539	582	528	532	579	-0.228218	3.13152	0.00438752	0.0314894	Pdgfra	platelet derived growth factor receptor, alpha polypeptide
NM_011916	1293	1590	1535	1439	1535	1574	-0.228089	4.6033	0.000210336	0.003434	Xrn1	5'-3' exoribonuclease 1
NM_001081205	1212	1570	1420	1488	1530	1305	-0.228074	4.5294	0.000689384	0.0083154	Nipal1	NIPA-like domain containing 1
NM_001347242	391	464	434	471	428	430	-0.22799	2.82896	0.00158218	0.0153984	0610010F05Rik	RIKEN cDNA 0610010F05 gene
NM_027860	391	464	434	471	428	430	-0.22799	2.82896	0.00158146	0.0153983	0610010F05Rik	RIKEN cDNA 0610010F05 gene
NM_001159750	6811	8433	7988	9203	6980	7774	-0.227907	6.9979	0.00180422	0.0170091	Tcea1	transcription elongation factor A (SII) 1
NM_145571	3672	4864	4497	4396	4634	4363	-0.227853	6.1614	8.80572e-05	0.00182976	Mob1a	MOB kinase activator 1A
NM_001313696	2117	2622	2483	2749	2309	2388	-0.22746	5.31233	0.000164587	0.0028904	Ube2a	ubiquitin-conjugating enzyme E2A
NM_173752	2597	3314	3249	3427	2907	3101	-0.227443	5.65413	0.000269601	0.00417707	Lgalsl	lectin, galactoside binding-like
NM_001161456	7762	10111	9127	10626	8273	8913	-0.227377	7.21305	0.0013967	0.0141013	Cbfb	core binding factor beta
NM_001161457	7795	10063	9041	10568	8282	8865	-0.227354	7.20803	0.00110255	0.0118479	Cbfb	core binding factor beta
NM_011541	6884	8489	8066	9269	7061	7852	-0.227337	7.01112	0.00163971	0.0158085	Tcea1	transcription elongation factor A (SII) 1
NM_001044740	4987	6086	6015	5807	5869	5929	-0.227288	6.55549	1.51207e-05	0.000483123	Slc7a2	solute carrier family 7 (cationic amino acid transporter, y+ system), member 2
NM_001048208	3704	4338	4278	4072	4397	4235	-0.227173	6.08508	4.03121e-05	0.00101212	Med14	mediator complex subunit 14
NM_001033135	1612	2105	1881	1980	1937	1846	-0.227046	4.94343	5.25097e-05	0.00124175	Rnf149	ring finger protein 149
NM_013922	733	877	846	900	792	842	-0.226982	3.75785	0.000311324	0.00464338	Zfp354c	zinc finger protein 354C
NM_013826	1022	1365	1232	1319	1193	1214	-0.226875	4.31377	0.000268581	0.00416725	Mocs2	molybdenum cofactor synthesis 2
NM_029951	1762	2231	2057	2199	2014	2023	-0.226596	5.05662	2.6994e-05	0.000744476	C330007P06Rik	RIKEN cDNA C330007P06 gene
NM_001048267	5101	6273	6196	5606	6361	6129	-0.226446	6.59569	0.000368477	0.00524897	Tnpo1	transportin 1
NM_016927	401	463	463	448	436	486	-0.226089	2.87221	0.00324306	0.0256108	Pkd2l2	polycystic kidney disease 2-like 2
NM_145381	2223	2793	2585	2934	2336	2573	-0.226085	5.38629	0.000665591	0.00814722	Lactb2	lactamase, beta 2
NM_001284504	2274	2729	2514	2463	2700	2590	-0.22608	5.37196	6.05068e-05	0.00139716	Cask	calcium/calmodulin-dependent serine protein kinase (MAGUK family)
NM_026202	2630	3094	3222	3272	3016	2951	-0.22599	5.6235	0.000104866	0.00207406	Ccdc50	coiled-coil domain containing 50
NM_001289436	2630	3094	3222	3272	3016	2951	-0.22599	5.6235	0.00010481	0.00207406	Ccdc50	coiled-coil domain containing 50
NM_009106	563	651	671	679	631	637	-0.225834	3.37774	0.000884232	0.0100054	Rtkn	rhotekin
NM_028821	449	558	567	512	558	553	-0.225771	3.11646	0.00408898	0.029993	Dnal1	dynein, axonemal, light chain 1
NM_175466	920	1076	1043	1147	973	1021	-0.22544	4.06634	0.000429867	0.00591636	Zfp770	zinc finger protein 770
NM_001025615	2627	3090	3214	3265	3015	2947	-0.225439	5.62135	0.000102826	0.00205098	Ccdc50	coiled-coil domain containing 50
NM_001081453	1420	1652	1706	1544	1611	1778	-0.225409	4.71919	0.00108073	0.0116541	Nin	ninein
NM_001110017	1018	1138	1222	1178	1043	1272	-0.225392	4.22013	0.00339933	0.0264574	Dzip3	DAZ interacting protein 3, zinc finger
NM_011020	1595	1750	1770	1677	1833	1779	-0.225265	4.81963	0.000297374	0.00450148	Hspa4l	heat shock protein 4 like
NM_001303011	562	733	650	756	627	624	-0.225173	3.42044	0.00378004	0.0284266	Rnf138	ring finger protein 138
NM_009806	2294	2757	2537	2485	2726	2620	-0.225137	5.38592	6.92071e-05	0.00154034	Cask	calcium/calmodulin-dependent serine protein kinase (MAGUK family)
NM_001204233	5514	5911	5586	6405	5406	5828	-0.224919	6.55547	0.000257092	0.00401499	Spp1	secreted phosphoprotein 1
NM_178716	5101	6278	6192	5611	6371	6134	-0.224903	6.59646	0.000405005	0.0056756	Tnpo1	transportin 1
NM_001024952	2153	2488	2470	2471	2442	2437	-0.224838	5.29354	1.10099e-05	0.000369287	Rc3h1	RING CCCH (C3H) domains 1
NM_146243	9104	10934	10205	11523	9709	10033	-0.224815	7.38114	7.75849e-05	0.00166661	Actr2	ARP2 actin-related protein 2
NM_001204203	5549	5954	5646	6466	5459	5859	-0.224724	6.56717	0.000244924	0.00387014	Spp1	secreted phosphoprotein 1
NM_001164562	428	514	490	544	453	483	-0.224687	2.98171	0.00310615	0.0248757	Sec22c	SEC22 homolog C, vesicle trafficking protein
NM_001113374	953	1255	1151	1229	1111	1125	-0.224583	4.2078	0.000315044	0.0046859	Mocs2	molybdenum cofactor synthesis 2
NM_011766	345	378	364	348	385	391	-0.224442	2.58707	0.00771333	0.0470563	Zfpm2	zinc finger protein, multitype 2
NM_001310697	2861	3461	3112	3479	3094	3178	-0.224338	5.70028	1.72876e-05	0.000533392	Mff	mitochondrial fission factor
NM_001204201	5555	5962	5652	6478	5464	5868	-0.224297	6.56904	0.000256887	0.00401469	Spp1	secreted phosphoprotein 1
NM_173443	5414	6553	6541	6429	6375	6311	-0.22426	6.67236	1.49758e-05	0.000479916	Vcpip1	valosin containing protein (p97)/p47 complex interacting protein 1
NM_001290546	1836	2378	2078	2369	1960	2167	-0.223958	5.11367	0.000435761	0.0059746	Phf6	PHD finger protein 6
NM_026164	885	1071	997	1143	934	977	-0.223956	4.02476	0.00115649	0.0122806	Pnpla8	patatin-like phospholipase domain containing 8
NM_133753	2908	3325	3054	3346	3362	2904	-0.223952	5.67991	0.000226833	0.00365083	Errfi1	ERBB receptor feedback inhibitor 1
NM_027642	1954	2518	2200	2498	2080	2311	-0.22392	5.19846	0.000333037	0.00486627	Phf6	PHD finger protein 6
NM_001205132	2377	2949	2949	2902	2785	2858	-0.223896	5.51021	4.65616e-05	0.00112831	Yes1	YES proto-oncogene 1, Src family tyrosine kinase
NM_001310695	2861	3461	3112	3479	3097	3178	-0.223889	5.70049	1.74931e-05	0.000538193	Mff	mitochondrial fission factor
NM_009263	5536	5940	5630	6456	5446	5851	-0.223627	6.56406	0.000270635	0.00418407	Spp1	secreted phosphoprotein 1
NM_029409	2875	3486	3125	3496	3114	3199	-0.223621	5.70847	1.78756e-05	0.000548395	Mff	mitochondrial fission factor
NM_001081061	2046	2295	2365	2225	2301	2414	-0.223499	5.21051	0.000180677	0.00308768	Bdp1	B double prime 1, subunit of RNA polymerase III transcription initiation factor IIIB
NM_001276248	9859	11797	11023	11324	11411	11048	-0.22344	7.49371	2.28048e-06	0.000107622	Cp	ceruloplasmin
NM_001134902	1066	1315	1173	1337	1079	1259	-0.223439	4.29164	0.00129034	0.0132645	AU019823	expressed sequence AU019823
NM_009758	5818	6972	6608	6738	6597	6719	-0.223409	6.74108	2.6686e-06	0.000121421	Bmpr1a	bone morphogenetic protein receptor, type 1A
NM_172593	1520	1897	1855	1921	1832	1694	-0.223409	4.8599	0.000206779	0.00339549	Mier3	MIER family member 3
NM_001204202	5542	5948	5636	6468	5451	5860	-0.2232	6.56594	0.000282277	0.004333	Spp1	secreted phosphoprotein 1
NM_001289474	8625	10329	9797	9694	9749	10280	-0.223055	7.30904	1.06312e-05	0.000359378	Erbin	Erbb2 interacting protein
NM_019668	2152	2648	2525	2799	2352	2427	-0.222761	5.33518	0.000226711	0.00365083	Ube2a	ubiquitin-conjugating enzyme E2A
NM_001135577	1825	2078	2091	2320	1868	2026	-0.222618	5.04852	0.000905453	0.0101973	Smim13	small integral membrane protein 13
NM_001253711	9182	11022	11031	11941	10061	10334	-0.222607	7.42853	0.000241921	0.0038364	Mbnl1	muscleblind-like 1 (Drosophila)
NM_001098222	852	918	856	983	796	946	-0.222513	3.85972	0.00369029	0.0279945	Bhlhb9	basic helix-loop-helix domain containing, class B9
NM_010918	2078	2139	2249	2115	2252	2344	-0.222283	5.16155	0.00101906	0.0111394	Nktr	natural killer tumor recognition sequence
NM_001310699	2803	3397	3058	3416	3044	3124	-0.222007	5.67413	2.04627e-05	0.000608717	Mff	mitochondrial fission factor
NM_198161	852	918	856	984	796	946	-0.221995	3.85997	0.0038081	0.0285767	Bhlhb9	basic helix-loop-helix domain containing, class B9
NM_026234	1126	1377	1236	1419	1188	1264	-0.221947	4.3658	0.000427406	0.0059009	Pigm	phosphatidylinositol glycan anchor biosynthesis, class M
NM_212449	1065	1306	1169	1335	1077	1253	-0.221875	4.28688	0.0013436	0.0136621	AU019823	expressed sequence AU019823
NM_145622	454	560	548	542	481	593	-0.221824	3.10753	0.00762406	0.0466727	Zfp65	zinc finger protein 65
NM_001288627	28269	34874	31375	33694	32703	31379	-0.221689	9.02565	3.77037e-06	0.000159755	Emp1	epithelial membrane protein 1
NM_029475	413	492	449	477	472	453	-0.221504	2.90288	0.00163864	0.0158085	Adal	adenosine deaminase-like
NM_023275	1382	1634	1623	1715	1601	1490	-0.221384	4.67805	0.000231392	0.00370484	Rhoj	ras homolog family member J
NM_001251833	403	488	503	481	449	513	-0.22137	2.94436	0.00599351	0.0393732	Zkscan8	zinc finger with KRAB and SCAN domains 8
NM_133641	589	687	695	703	667	672	-0.221183	3.44409	0.000696465	0.00838206	Rtkn	rhotekin
NM_001177759	1552	2000	1724	1980	1642	1837	-0.220989	4.86125	0.000665343	0.00814722	Tnfaip8	tumor necrosis factor, alpha-induced protein 8
NM_026514	2756	3375	2921	3337	3295	2742	-0.220919	5.64187	0.00123279	0.012838	Cdc42ep3	CDC42 effector protein (Rho GTPase binding) 3
NM_001310514	10181	12200	12236	13004	11356	11513	-0.220916	7.57771	9.49409e-05	0.00195009	Mbnl1	muscleblind-like 1 (Drosophila)
NM_013664	4852	5524	5109	5377	5462	5221	-0.220747	6.41934	1.30212e-05	0.00042679	Sh3gl1	SH3-domain GRB2-like 1
NM_001168281	4706	5596	5236	5557	5351	5196	-0.220421	6.42265	4.84351e-06	0.00019599	Wwtr1	WW domain containing transcription regulator 1
NM_030108	3761	4529	4359	4873	4081	4162	-0.220323	6.1253	0.000251167	0.00393874	Tmem33	transmembrane protein 33
NM_172525	1274	1507	1455	1460	1417	1513	-0.220256	4.54754	7.64963e-05	0.00164815	Arhgap29	Rho GTPase activating protein 29
NM_001042614	668	846	743	910	713	716	-0.220133	3.63795	0.00835254	0.0498448	Selenop	selenoprotein P
NM_172684	381	516	498	489	449	505	-0.220004	2.94372	0.00807305	0.0486073	Rsbn1	rosbin, round spermatid basic protein 1
NM_001042613	666	845	743	908	713	715	-0.219994	3.63604	0.00821258	0.0491592	Selenop	selenoprotein P
NM_178677	429	514	490	547	453	486	-0.219932	2.98507	0.00398818	0.0295071	Sec22c	SEC22 homolog C, vesicle trafficking protein
NM_001177844	2326	2703	2722	2541	2949	2543	-0.219804	5.42004	0.00131799	0.0134716	Frmd4a	FERM domain containing 4A
NM_001304544	13814	15552	15132	15329	15869	14998	-0.219573	7.94334	1.66567e-05	0.000518378	Pakap	paralemmin A kinase anchor protein
NM_001123382	1609	2004	1862	1789	2020	1858	-0.219541	4.91638	0.000468636	0.00630903	Il1r1	interleukin 1 receptor, type I
NM_001253710	9199	11024	11031	11965	10096	10368	-0.219396	7.43097	0.000277694	0.00427482	Mbnl1	muscleblind-like 1 (Drosophila)
NM_001276250	9842	11782	11029	11331	11416	11104	-0.219353	7.49443	3.35741e-06	0.000145693	Cp	ceruloplasmin
NM_177732	338	441	358	412	367	399	-0.219214	2.65106	0.00810916	0.0487295	Slc35d1	solute carrier family 35 (UDP-glucuronic acid/UDP-N-acetylgalactosamine dual transporter), member D1
NM_026303	488	621	568	556	593	588	-0.219196	3.21058	0.00203181	0.0183963	Alkbh8	alkB homolog 8, tRNA methyltransferase
NM_009230	3450	4174	3817	3928	4115	3815	-0.219188	5.98098	2.74691e-05	0.000754467	Soat1	sterol O-acyltransferase 1
NM_145512	674	804	761	785	781	756	-0.219159	3.62839	0.00032941	0.0048461	Sft2d2	SFT2 domain containing 2
NM_001177787	18454	22686	21521	22409	21683	20844	-0.219157	8.43378	6.51064e-06	0.000243554	Cd44	CD44 antigen
NM_009875	1506	1923	1788	2106	1584	1719	-0.219139	4.84607	0.00572017	0.0380292	Cdkn1b	cyclin-dependent kinase inhibitor 1B
NM_001033441	2687	3365	3121	3153	3200	3148	-0.219036	5.66098	1.72749e-05	0.000533392	Alg10b	asparagine-linked glycosylation 10B (alpha-1,2-glucosyltransferase)
NM_001284505	2317	2773	2553	2506	2764	2652	-0.218991	5.39937	0.000126843	0.00239817	Cask	calcium/calmodulin-dependent serine protein kinase (MAGUK family)
NM_001284503	2317	2773	2553	2506	2764	2652	-0.218991	5.39937	0.000126875	0.00239817	Cask	calcium/calmodulin-dependent serine protein kinase (MAGUK family)
NM_013771	4438	5498	5297	5876	4791	5132	-0.218962	6.39303	0.000530638	0.00692351	Yme1l1	YME1-like 1 (S. cerevisiae)
NM_001177786	18467	22693	21529	22423	21690	20862	-0.218952	8.43453	6.516e-06	0.000243554	Cd44	CD44 antigen
NM_009851	18508	22743	21573	22459	21742	20915	-0.218921	8.43765	6.45147e-06	0.000242825	Cd44	CD44 antigen
NM_001039150	18494	22720	21556	22441	21723	20897	-0.21891	8.43643	6.42483e-06	0.000242245	Cd44	CD44 antigen
NM_009649	12970	14556	14273	14467	14831	14123	-0.218842	7.8535	1.5327e-05	0.000487412	Akap2	A kinase (PRKA) anchor protein 2
NM_001177785	18501	22732	21563	22453	21733	20908	-0.218771	8.43708	6.51498e-06	0.000243554	Cd44	CD44 antigen
NM_001035533	13105	14693	14373	14618	14943	14253	-0.2187	7.8664	1.43789e-05	0.000465225	Akap2	A kinase (PRKA) anchor protein 2
NM_027341	952	1078	1127	1105	975	1199	-0.218607	4.12541	0.0041924	0.0305053	Dzip3	DAZ interacting protein 3, zinc finger
NM_001039151	18409	22625	21479	22365	21634	20809	-0.218601	8.43063	6.84901e-06	0.000253366	Cd44	CD44 antigen
NM_021607	2028	2384	2154	2102	2405	2303	-0.218476	5.18114	0.000564436	0.00724194	Ncstn	nicastrin
NM_023873	329	406	388	409	379	377	-0.218418	2.63465	0.00415567	0.0303033	Cep70	centrosomal protein 70
NM_177224	4751	5324	5332	4750	5696	5548	-0.218234	6.4136	0.00251232	0.0213994	Chd9	chromodomain helicase DNA binding protein 9
NM_184088	1682	2015	1976	1738	2081	2060	-0.218219	4.9694	0.00347525	0.0268352	Dennd4c	DENN/MADD domain containing 4C
NM_001256133	2507	2998	2955	3442	2582	2768	-0.218201	5.54616	0.00519765	0.0356432	Nipa2	non imprinted in Prader-Willi/Angelman syndrome 2 homolog (human)
NM_011276	3238	3694	3824	4011	3466	3703	-0.218201	5.89419	0.000216411	0.00351721	Rlim	ring finger protein, LIM domain interacting
NM_001035532	13131	14716	14409	14642	14994	14282	-0.218186	7.86956	1.61081e-05	0.000507157	Akap2	A kinase (PRKA) anchor protein 2
NM_001290982	2200	2376	2247	2348	2364	2385	-0.218099	5.23963	8.35241e-05	0.00176087	Myo1b	myosin IB
NM_001177568	907	1094	1127	1118	1036	1092	-0.218029	4.11052	0.000625867	0.00779785	Zfp970	zinc finger protein 970
NM_001253708	10198	12202	12236	13028	11391	11547	-0.218022	7.5799	0.000109711	0.00214129	Mbnl1	muscleblind-like 1 (Drosophila)
NM_001081337	1607	1835	1892	1746	1909	1883	-0.217916	4.88219	0.000584057	0.00743148	Sipa1l2	signal-induced proliferation-associated 1 like 2
NM_176836	400	454	431	468	414	453	-0.217798	2.83027	0.00333564	0.0260559	Fam76b	family with sequence similarity 76, member B
NM_001161817	2242	2412	2276	2387	2401	2423	-0.217735	5.26242	9.58022e-05	0.00196269	Myo1b	myosin IB
NM_001310530	4764	5332	5347	4761	5708	5569	-0.21768	6.41727	0.00262267	0.0220605	Chd9	chromodomain helicase DNA binding protein 9
NM_133784	4764	5698	5309	5636	5455	5283	-0.217657	6.4452	6.2644e-06	0.00023786	Wwtr1	WW domain containing transcription regulator 1
NM_001301745	435	463	454	480	487	439	-0.217545	2.90494	0.00496006	0.0343856	Ifi211	interferon activated gene 211
NM_172677	2485	3001	3069	3131	2940	2811	-0.21738	5.56216	0.000180151	0.00308359	Ythdf3	YTH domain family 3
NM_010863	2235	2406	2267	2377	2394	2419	-0.217324	5.25801	0.000101996	0.00204247	Myo1b	myosin IB
NM_001253709	9195	11004	11028	11998	10076	10378	-0.217215	7.43078	0.000365358	0.00522525	Mbnl1	muscleblind-like 1 (Drosophila)
NM_025887	1699	2119	2159	2298	1896	2012	-0.216936	5.0439	0.00173518	0.0165221	Rab5a	RAB5A, member RAS oncogene family
NM_001145919	2479	2994	3064	3125	2932	2810	-0.216775	5.5594	0.000186207	0.00314298	Ythdf3	YTH domain family 3
NM_177730	7163	9182	8534	9055	8367	8381	-0.216729	7.10057	2.59677e-05	0.00072264	Impad1	inositol monophosphatase domain containing 1
NM_194462	1672	1862	1953	1740	1905	2059	-0.216697	4.9244	0.00286639	0.0235055	Akap9	A kinase (PRKA) anchor protein (yotiao) 9
NM_029148	809	965	961	985	862	995	-0.216613	3.91797	0.00138029	0.0139562	Tmx4	thioredoxin-related transmembrane protein 4
NM_001033145	953	1223	1138	1314	1064	1063	-0.216574	4.19279	0.00387323	0.0288945	1190002N15Rik	RIKEN cDNA 1190002N15 gene
NM_001033450	435	463	454	480	488	439	-0.216521	2.90544	0.00524784	0.0358392	Ifi211	interferon activated gene 211
NM_001081081	3290	4107	4072	3954	3941	4004	-0.21651	5.98437	7.41369e-05	0.00161343	Gls	glutaminase
NM_009535	2462	3030	3037	3000	2904	2956	-0.21551	5.55804	7.54941e-05	0.00163308	Yes1	YES proto-oncogene 1, Src family tyrosine kinase
NM_145952	1000	1307	1254	1267	1173	1256	-0.215482	4.29646	0.0006251	0.00779729	Tbc1d12	TBC1D12: TBC1 domain family, member 12
NM_001159349	3490	4255	4125	4502	3893	3948	-0.215467	6.03536	0.000152056	0.00272375	Fyttd1	forty-two-three domain containing 1
NM_001123038	4783	5541	5584	5917	4999	5646	-0.215441	6.45973	0.000331337	0.00485128	Eif4a2	eukaryotic translation initiation factor 4A2
NM_001081090	1872	2108	2069	2213	1881	2208	-0.215189	5.06565	0.000689107	0.0083154	Esf1	ESF1 nucleolar pre-rRNA processing protein homolog
NM_001289475	8945	10677	10099	10075	10159	10664	-0.215125	7.36074	1.90255e-05	0.00057792	Erbin	Erbb2 interacting protein
NM_026864	627	790	717	747	800	670	-0.214957	3.55978	0.0040311	0.0296839	Rasl11a	RAS-like, family 11, member A
NM_009595	4702	5330	5257	4901	5639	5369	-0.214855	6.40367	0.000704219	0.0084471	Abl2	v-abl Abelson murine leukemia viral oncogene 2 (arg, Abelson-related gene)
NM_013506	4366	4983	5035	5331	4551	5107	-0.214612	6.31537	0.000279739	0.00429711	Eif4a2	eukaryotic translation initiation factor 4A2
NM_001347179	4366	4984	5036	5334	4551	5107	-0.214522	6.31561	0.000284439	0.00435688	Eif4a2	eukaryotic translation initiation factor 4A2
NM_133669	1639	1881	1862	1933	1796	1877	-0.214224	4.89675	6.36184e-05	0.00145191	Rp2	retinitis pigmentosa 2 homolog
NM_022309	8308	10785	9699	11304	9032	9593	-0.214192	7.31203	0.00139862	0.0141072	Cbfb	core binding factor beta
NM_001005868	9137	10888	10347	10283	10406	10917	-0.213719	7.39271	2.47109e-05	0.000700315	Erbin	Erbb2 interacting protein
NM_175226	1636	2075	1817	2004	1813	1932	-0.213697	4.93257	0.000116799	0.0022431	Rnf139	ring finger protein 139
NM_177767	1946	2422	2292	2293	2343	2289	-0.21369	5.20183	4.95465e-05	0.00118862	Ogfod1	2-oxoglutarate and iron-dependent oxygenase domain containing 1
NM_001288628	29028	35875	32304	34722	33966	32421	-0.213659	9.06976	9.16243e-06	0.000320417	Emp1	epithelial membrane protein 1
NM_010128	29028	35875	32304	34722	33966	32421	-0.213659	9.06976	9.16665e-06	0.000320417	Emp1	epithelial membrane protein 1
NM_008362	1585	1965	1827	1765	1987	1838	-0.213407	4.89338	0.000598821	0.00756134	Il1r1	interleukin 1 receptor, type I
NM_001113375	885	1157	1064	1160	1024	1046	-0.213304	4.10048	0.000874753	0.00993969	Mocs2	molybdenum cofactor synthesis 2
NM_133761	1804	2068	1984	1958	2077	2066	-0.213209	5.01921	0.000135029	0.00250617	Dcp1a	decapping mRNA 1A
NM_172653	1125	1423	1367	1331	1348	1392	-0.213209	4.4352	0.000355017	0.00511597	Slc39a10	solute carrier family 39 (zinc transporter), member 10
NM_001289473	9107	10852	10310	10251	10378	10883	-0.213115	7.38809	2.60046e-05	0.000722732	Erbin	Erbb2 interacting protein
NM_001252471	4584	5242	4829	5126	5193	4962	-0.212855	6.34336	2.55932e-05	0.00071692	Sh3gl1	SH3-domain GRB2-like 1
NM_001290811	429	517	473	504	499	475	-0.212811	2.97436	0.00214627	0.0191354	Adal	adenosine deaminase-like
NM_001161458	8418	10921	9825	11406	9191	9747	-0.212791	7.33122	0.00118767	0.0125132	Cbfb	core binding factor beta
NM_001290644	1640	1884	1868	1938	1803	1881	-0.212751	4.90009	7.17236e-05	0.00157682	Rp2	retinitis pigmentosa 2 homolog
NM_177128	570	699	618	654	622	689	-0.212666	3.38448	0.00171626	0.0163782	Iqcb1	IQ calmodulin-binding motif containing 1
NM_001093757	1859	2308	2219	2192	2256	2197	-0.21262	5.14177	8.71448e-05	0.00181765	Ogfod1	2-oxoglutarate and iron-dependent oxygenase domain containing 1
NM_001136104	4657	5255	5178	4836	5575	5320	-0.212351	6.38612	0.000887434	0.0100258	Abl2	v-abl Abelson murine leukemia viral oncogene 2 (arg, Abelson-related gene)
NM_133786	4376	5228	4837	5338	4409	5310	-0.212321	6.32064	0.000931045	0.0104095	Smc4	structural maintenance of chromosomes 4
NM_027707	4233	5153	4902	4575	5011	5281	-0.212288	6.30445	0.000684264	0.00828608	Nipbl	Nipped-B homolog (Drosophila)
NM_033560	2002	2353	2266	2431	2225	2248	-0.212231	5.19592	3.77957e-05	0.000961298	Vps37a	vacuolar protein sorting 37A
NM_001347086	2353	2745	2784	2582	3012	2617	-0.212125	5.44766	0.00211361	0.0189132	Frmd4a	FERM domain containing 4A
NM_001001184	369	461	415	446	428	423	-0.212083	2.78587	0.00342451	0.0265784	Primpol	primase and polymerase (DNA-directed)
NM_023420	2388	3102	2918	3013	2814	2919	-0.212074	5.53725	0.000101583	0.00203798	Col4a3bp	collagen, type IV, alpha 3 (Goodpasture antigen) binding protein
NM_001164222	2363	3069	2884	2984	2789	2878	-0.211985	5.52144	9.73902e-05	0.00197758	Col4a3bp	collagen, type IV, alpha 3 (Goodpasture antigen) binding protein
NM_172475	2351	2744	2783	2581	3011	2616	-0.211901	5.44702	0.00214596	0.0191354	Frmd4a	FERM domain containing 4A
NM_029646	546	685	642	666	658	627	-0.211853	3.3736	0.00125914	0.0130119	Il34	interleukin 34
NM_001290713	3982	4862	4666	5064	4398	4620	-0.211821	6.22376	0.000104158	0.00206848	Stag2	stromal antigen 2
NM_153198	560	703	683	685	660	682	-0.211757	3.42864	0.00139274	0.0140689	Hbp1	high mobility group box transcription factor 1
NM_001253713	9213	10882	10977	12038	10036	10354	-0.21169	7.42669	0.000633434	0.0078655	Mbnl1	muscleblind-like 1 (Drosophila)
NM_175113	1159	1395	1325	1469	1194	1383	-0.21158	4.42414	0.00168191	0.0161361	Trmt6	tRNA methyltransferase 6
NM_028860	1613	1853	1685	1717	1786	1870	-0.21154	4.83497	0.000314877	0.0046859	Mtmr3	myotubularin related protein 3
NM_175255	2657	3411	3230	2985	3434	3248	-0.211398	5.68303	0.00133684	0.0136127	Sec24a	Sec24 related gene family, member A (S. cerevisiae)
NM_008872	2460	2859	2680	2681	2816	2846	-0.211241	5.46973	7.78746e-05	0.00166922	Plat	plasminogen activator, tissue
NM_009741	1408	1655	1820	1632	1703	1755	-0.211224	4.75674	0.00285499	0.0234388	Bcl2	B cell leukemia/lymphoma 2
NM_001290785	2656	3411	3228	2984	3433	3248	-0.211217	5.68263	0.00135099	0.0137308	Sec24a	Sec24 related gene family, member A (S. cerevisiae)
NM_001198573	694	774	734	701	760	837	-0.211149	3.61004	0.00652548	0.041724	Usp40	ubiquitin specific peptidase 40
NM_011504	686	835	827	926	761	763	-0.210911	3.70025	0.00546297	0.0367727	Stxbp3	syntaxin binding protein 3
NM_008555	1467	1795	1702	1556	1854	1759	-0.21086	4.77964	0.00305568	0.0245719	Masp1	mannan-binding lectin serine peptidase 1
NM_001135100	542	684	642	666	656	625	-0.210839	3.3701	0.00144285	0.0144399	Il34	interleukin 34
NM_001163445	3609	4666	4331	5051	4008	4079	-0.210822	6.12216	0.00334362	0.0260991	Smim10l1	small integral membrane protein 10 like 1
NM_009398	433	494	460	503	489	456	-0.210563	2.94366	0.00332895	0.0260559	Tnfaip6	tumor necrosis factor alpha induced protein 6
NM_001305222	6492	7712	7525	7230	7698	7729	-0.210561	6.91105	0.000106139	0.0020905	Clock	circadian locomotor output cycles kaput
NM_175358	951	1212	1181	1235	1089	1162	-0.210267	4.209	0.00103558	0.0112639	Zdhhc15	zinc finger, DHHC domain containing 15
NM_001083316	479	551	591	542	551	599	-0.210105	3.16807	0.00831691	0.0496823	Pdgfra	platelet derived growth factor receptor, alpha polypeptide
NM_198105	1668	2021	1940	1893	2009	1968	-0.210063	4.96178	0.000182859	0.00311264	Fam120c	family with sequence similarity 120, member C
NM_001177843	2363	2767	2797	2600	3033	2637	-0.209876	5.45681	0.0022771	0.0198666	Frmd4a	FERM domain containing 4A
NM_009331	1325	1455	1412	1443	1395	1545	-0.209777	4.53982	0.000587534	0.00745845	Tcf7	transcription factor 7, T cell specific
NM_001289826	6509	7732	7536	7253	7717	7751	-0.209685	6.91465	0.000109131	0.00213815	Clock	circadian locomotor output cycles kaput
NM_007715	6499	7721	7530	7238	7714	7741	-0.209654	6.91286	0.00011569	0.00222966	Clock	circadian locomotor output cycles kaput
NM_145570	393	457	426	464	461	408	-0.209266	2.8239	0.00623934	0.0404703	Eva1a	eva-1 homolog A (C. elegans)
NM_001077712	3986	4858	4675	5083	4414	4621	-0.209174	6.22602	0.000131758	0.00246454	Stag2	stromal antigen 2
NM_001037759	885	1207	1049	1189	1032	1052	-0.209161	4.11736	0.00238483	0.0205488	Sgk3	serum/glucocorticoid regulated kinase 3
NM_025747	529	668	580	647	562	646	-0.20883	3.29911	0.0042592	0.0308352	Cfap97	cilia and flagella associated protein 97
NM_026218	2826	3368	3144	3590	3050	3123	-0.208706	5.69331	0.000264376	0.00411683	Fgfr1op2	FGFR1 oncogene partner 2
NM_201232	4262	5196	4947	4622	5066	5338	-0.208637	6.31787	0.000875202	0.00993969	Nipbl	Nipped-B homolog (Drosophila)
NM_138312	1683	2097	1910	2047	1913	1980	-0.208599	4.97719	6.28186e-05	0.0014367	Fam172a	family with sequence similarity 172, member A
NM_001290345	1530	1711	1744	1637	1770	1805	-0.208557	4.78971	0.00101748	0.0111334	Map4k3	mitogen-activated protein kinase kinase kinase kinase 3
NM_001313981	1386	1509	1455	1490	1464	1599	-0.208505	4.59413	0.000640921	0.00793498	Tcf7	transcription factor 7, T cell specific
NM_001001980	1550	1929	1701	1765	1794	1847	-0.208482	4.8419	0.000164192	0.0028904	Limch1	LIM and calponin homology domains 1
NM_024459	6029	7940	7414	8535	6724	7050	-0.208448	6.88485	0.00403844	0.0297216	Ppp3r1	protein phosphatase 3, regulatory subunit B, alpha isoform (calcineurin B, type I)
NM_010171	2510	2701	2533	2943	2845	2331	-0.208318	5.42737	0.00584835	0.0386636	F3	coagulation factor III
NM_026856	2841	3305	3213	3216	3329	3237	-0.208311	5.69754	5.10489e-05	0.00121654	Zfp644	zinc finger protein 644
NM_001081034	3614	4420	4457	4598	4095	4355	-0.208231	6.1121	0.000250295	0.00393161	Fbxo11	F-box protein 11
NM_029349	674	753	794	763	759	801	-0.208166	3.62352	0.00253464	0.0215257	2310035C23Rik	RIKEN cDNA 2310035C23 gene
NM_001290502	628	770	812	821	722	766	-0.208094	3.61402	0.00506876	0.034937	Ttc14	tetratricopeptide repeat domain 14
NM_001163419	1682	2094	1905	2047	1909	1977	-0.208059	4.97519	6.64183e-05	0.00149837	Fam172a	family with sequence similarity 172, member A
NM_145575	52228	63417	60641	67089	57784	59408	-0.208045	9.93174	0.000143658	0.00260796	Cald1	caldesmon 1
NM_153548	5377	6703	6303	5812	6631	6726	-0.207959	6.66915	0.00154583	0.0151748	E430025E21Rik	RIKEN cDNA E430025E21 gene
NM_001293636	3010	3406	3381	3467	3265	3522	-0.20776	5.76475	7.93632e-05	0.00169468	Ktn1	kinectin 1
NM_009859	8142	9811	9544	10731	8640	9397	-0.207571	7.25156	0.00109638	0.0117875	39326
NM_001205367	8142	9811	9544	10731	8640	9397	-0.207571	7.25156	0.00109615	0.0117875	39326
NM_001256132	2891	3580	3433	3973	3139	3245	-0.207549	5.77726	0.00313315	0.0250547	Nipa2	non imprinted in Prader-Willi/Angelman syndrome 2 homolog (human)
NM_001277326	1383	1631	1533	1492	1720	1540	-0.207428	4.65599	0.00170042	0.0162626	Sox6	SRY (sex determining region Y)-box 6
NM_011768	2040	2494	2467	2508	2441	2368	-0.207171	5.27742	0.000108661	0.00213238	Zfx	zinc finger protein X-linked
NM_001044386	2044	2500	2475	2508	2450	2379	-0.206887	5.28125	0.000111942	0.00217304	Zfx	zinc finger protein X-linked
NM_021465	4001	4889	4717	5128	4452	4652	-0.206834	6.23637	0.000172532	0.00298635	Stag2	stromal antigen 2
NM_020007	10463	12437	12458	13387	11757	11864	-0.206829	7.61515	0.000203307	0.00336511	Mbnl1	muscleblind-like 1 (Drosophila)
NM_001025560	1397	1648	1543	1502	1739	1556	-0.206744	4.66926	0.00189479	0.0176218	Sox6	SRY (sex determining region Y)-box 6
NM_177784	1264	1520	1354	1568	1359	1404	-0.206596	4.51988	0.000491801	0.00653523	Klhl23	kelch-like 23
NM_013825	2564	3215	2976	2668	3328	3138	-0.206557	5.59935	0.00740199	0.0457025	Ly75	lymphocyte antigen 75
NM_001303005	630	819	707	852	690	712	-0.206445	3.57787	0.00802127	0.0483763	Rnf138	ring finger protein 138
NM_001163420	1614	1999	1819	1976	1815	1890	-0.206283	4.91155	9.11539e-05	0.00187946	Fam172a	family with sequence similarity 172, member A
NM_178883	869	1098	1001	1045	973	1085	-0.206056	4.03946	0.000971676	0.0107799	Gorab	golgin, RAB6-interacting
NM_001081152	1269	1481	1510	1320	1561	1574	-0.206053	4.56269	0.0075897	0.046502	Npat	nuclear protein in the AT region
NM_181278	4238	5203	5082	5238	4960	4993	-0.205862	6.33062	5.33504e-05	0.00125887	B230219D22Rik	RIKEN cDNA B230219D22 gene
NM_001314010	1812	2196	2049	2206	1953	2181	-0.205759	5.06956	0.000231904	0.00371029	Igf1	insulin-like growth factor 1
NM_001293635	3144	3543	3515	3633	3386	3676	-0.205691	5.82434	0.00010359	0.002061	Ktn1	kinectin 1
NM_001289595	389	457	423	471	412	446	-0.205688	2.81749	0.0055254	0.0371004	Slc25a40	solute carrier family 25, member 40
NM_028298	2540	2990	2924	2878	2972	2999	-0.20568	5.55158	9.61373e-05	0.00196606	Zfp655	zinc finger protein 655
NM_011445	1393	1641	1540	1496	1732	1558	-0.205677	4.6654	0.00196647	0.0180657	Sox6	SRY (sex determining region Y)-box 6
NM_001039546	2548	3043	2918	3047	2901	2960	-0.205643	5.56048	2.93842e-05	0.000788221	Myo6	myosin VI
NM_001313738	869	1099	1001	1045	974	1086	-0.205581	4.04015	0.00100533	0.0110396	Gorab	golgin, RAB6-interacting
NM_001302397	681	779	817	782	793	810	-0.205448	3.66013	0.00242058	0.0207862	Phf1	PHD finger protein 1
NM_009343	681	779	817	782	793	810	-0.205448	3.66013	0.00241967	0.0207862	Phf1	PHD finger protein 1
NM_001277328	1378	1626	1530	1491	1720	1534	-0.205406	4.6528	0.00195426	0.0179811	Sox6	SRY (sex determining region Y)-box 6
NM_212444	537	652	586	674	553	632	-0.205369	3.30005	0.00587729	0.038775	Gk	glycerol kinase
NM_001277327	1379	1626	1530	1491	1721	1535	-0.205136	4.65327	0.00200217	0.0182814	Sox6	SRY (sex determining region Y)-box 6
NM_133762	1551	1987	1780	1882	1810	1869	-0.205122	4.88044	0.000141502	0.00258624	Ncapg2	non-SMC condensin II complex, subunit G2
NM_001111276	1730	2080	1951	2114	1866	2055	-0.204925	4.99792	0.000220106	0.00356658	Igf1	insulin-like growth factor 1
NM_001310483	1165	1459	1403	1468	1370	1377	-0.204742	4.48019	0.000331216	0.00485128	Lmbrd1	LMBR1 domain containing 1
NM_001290993	5736	7136	6467	7173	6360	6713	-0.204712	6.74402	7.3455e-05	0.00160392	Slc30a4	solute carrier family 30 (zinc transporter), member 4
NM_001085507	396	430	437	471	429	425	-0.204586	2.81264	0.00731548	0.0453363	Zbtb34	zinc finger and BTB domain containing 34
NM_001177379	2007	2274	2145	2225	2422	2092	-0.204426	5.15788	0.00102377	0.0111754	Cpeb2	cytoplasmic polyadenylation element binding protein 2
NM_029885	1737	1980	1968	1813	2097	2047	-0.204391	4.98072	0.00263135	0.0221162	Gabpb2	GA repeat binding protein, beta 2
NM_001347100	53944	65638	62628	69054	60230	61650	-0.204366	9.98105	0.000124286	0.00236373	Cald1	caldesmon 1
NM_013830	2403	2937	2792	2846	2754	2915	-0.204335	5.49492	6.72564e-05	0.00151096	Prpf4b	pre-mRNA processing factor 4B
NM_001167889	651	783	742	698	815	765	-0.204315	3.59414	0.00616635	0.0400933	Kmt5b	lysine methyltransferase 5B
NM_001111274	1756	2118	1970	2137	1899	2088	-0.204306	5.01877	0.000198404	0.00329405	Igf1	insulin-like growth factor 1
NM_173187	685	754	804	774	767	812	-0.204284	3.63997	0.00345602	0.0267538	2310035C23Rik	RIKEN cDNA 2310035C23 gene
NM_181517	6212	7413	7106	7170	7105	7443	-0.204208	6.84605	3.89961e-05	0.000985689	Ipo7	importin 7
NM_027226	3628	4420	4269	4695	4074	4142	-0.203888	6.09416	0.000285899	0.00436994	Fyttd1	forty-two-three domain containing 1
NM_172512	1727	1972	1964	1807	2090	2039	-0.203825	4.97533	0.00272876	0.0226438	Gabpb2	GA repeat binding protein, beta 2
NM_001243064	12878	16089	14585	16994	14328	14329	-0.203412	7.9157	0.000677179	0.00823729	Cav1	caveolin 1, caveolae protein
NM_001025559	1389	1636	1538	1495	1735	1553	-0.2031	4.66316	0.00240599	0.0207146	Sox6	SRY (sex determining region Y)-box 6
NM_001294140	537	652	586	675	555	632	-0.203037	3.30118	0.00623172	0.0404331	Gk	glycerol kinase
NM_001169114	1562	1802	1713	1915	1798	1618	-0.202988	4.81787	0.000896176	0.0101193	B3gnt2	UDP-GlcNAc:betaGal beta-1,3-N-acetylglucosaminyltransferase 2
NM_011753	956	1196	1201	1135	1180	1197	-0.202832	4.21693	0.00184035	0.0172618	Zfp26	zinc finger protein 26
NM_134131	1572	2059	1756	2023	1717	1902	-0.202755	4.89936	0.00141072	0.0141908	Tnfaip8	tumor necrosis factor, alpha-induced protein 8
NM_001163567	3069	3741	3653	3507	3639	3818	-0.202599	5.85936	0.000355173	0.00511597	Fam102b	family with sequence similarity 102, member B
NM_008098	16355	20177	19448	21696	18527	18501	-0.202504	8.27865	0.000612753	0.00769223	Mtpn	myotrophin
NM_001290812	379	455	427	458	452	413	-0.202448	2.80959	0.00644325	0.0414217	Adal	adenosine deaminase-like
NM_025978	626	766	808	821	721	766	-0.202239	3.61036	0.00644364	0.0414217	Ttc14	tetratricopeptide repeat domain 14
NM_173760	1404	1738	1637	1707	1621	1684	-0.202026	4.72881	0.000159598	0.00283997	Ppip5k2	diphosphoinositol pentakisphosphate kinase 2
NM_013784	819	932	931	953	904	960	-0.201984	3.89802	0.00092164	0.010315	Pign	phosphatidylinositol glycan anchor biosynthesis, class N
NM_177715	635	822	742	797	689	819	-0.201949	3.60857	0.0062417	0.0404735	Kctd12	potassium channel tetramerisation domain containing 12
NM_053089	3585	4339	4254	4726	3848	4214	-0.201877	6.07894	0.00132192	0.0135053	Naa15	N(alpha)-acetyltransferase 15, NatA auxiliary subunit
NM_178766	389	461	430	479	414	451	-0.201846	2.83161	0.0068088	0.0430505	Slc25a40	solute carrier family 25, member 40
NM_007616	12935	16154	14692	17039	14490	14410	-0.201845	7.924	0.000618137	0.00772833	Cav1	caveolin 1, caveolae protein
NM_011749	3453	4238	4070	3933	4102	4294	-0.201757	6.02826	0.000315785	0.00469368	Zfp148	zinc finger protein 148
NM_030685	7458	9688	8944	10496	8152	8713	-0.201626	7.17563	0.00527225	0.0359555	Serp1	stress-associated endoplasmic reticulum protein 1
NM_016888	1555	1809	1707	1922	1790	1617	-0.201616	4.81655	0.0009827	0.0108435	B3gnt2	UDP-GlcNAc:betaGal beta-1,3-N-acetylglucosaminyltransferase 2
NM_025441	870	909	896	952	870	994	-0.201582	3.89705	0.00422817	0.0306726	Nemf	nuclear export mediator factor
NM_009579	1101	1231	1265	1357	1207	1219	-0.20137	4.32219	0.00117387	0.0124069	Slc30a1	solute carrier family 30 (zinc transporter), member 1
NM_027619	563	716	740	743	669	706	-0.201227	3.48625	0.00713274	0.0445244	Ttc14	tetratricopeptide repeat domain 14
NM_173745	1625	1731	1773	1637	1942	1816	-0.201183	4.83603	0.00668348	0.0424824	Dusp18	dual specificity phosphatase 18
NM_028293	846	1022	948	1006	1011	940	-0.200909	3.96738	0.000744913	0.00878378	Cep55	centrosomal protein 55
NM_001302957	1172	1332	1326	1355	1327	1344	-0.200901	4.41252	0.000325037	0.00480141	Ttll7	tubulin tyrosine ligase-like family, member 7
NM_001286155	722	906	966	902	871	948	-0.200835	3.84769	0.0080018	0.0482727	Zfp322a	zinc finger protein 322A
NM_145221	4559	5402	5322	5740	5050	5273	-0.200815	6.40792	0.00018444	0.00312721	Appl1	adaptor protein, phosphotyrosine interaction, PH domain and leucine zipper containing 1
NM_001111107	721	902	962	902	866	944	-0.200736	3.84281	0.00775084	0.0471677	Zfp322a	zinc finger protein 322A
NM_001290729	3644	4139	4207	3887	4359	4353	-0.200611	6.05941	0.00158308	0.0154002	Taf1	TATA-box binding protein associated factor 1
NM_001177793	1060	1260	1223	1312	1141	1271	-0.200405	4.29912	0.00104224	0.0113182	Snap23	synaptosomal-associated protein 23
NM_175937	2015	2291	2166	2249	2443	2114	-0.200321	5.16998	0.00117833	0.0124311	Cpeb2	cytoplasmic polyadenylation element binding protein 2
NM_010806	1056	1208	1276	1207	1219	1296	-0.199977	4.29909	0.00231433	0.0200777	Afdn	afadin, adherens junction formation factor
NM_173431	1377	1822	1579	1719	1691	1601	-0.199915	4.72745	0.000679683	0.00826309	Rpgrip1l	Rpgrip1-like
NM_010690	3413	3871	3934	3620	4133	4043	-0.199566	5.96392	0.00215946	0.0192054	Lats1	large tumor suppressor
NM_001159595	3342	4113	3928	4207	3739	4016	-0.199509	5.9821	0.000173606	0.00299773	Ints8	integrator complex subunit 8
NM_133220	899	1228	1076	1224	1058	1078	-0.199456	4.1501	0.00398385	0.0294953	Sgk3	serum/glucocorticoid regulated kinase 3
NM_001256131	2892	3581	3437	3986	3166	3270	-0.199349	5.78199	0.00409002	0.029993	Nipa2	non imprinted in Prader-Willi/Angelman syndrome 2 homolog (human)
NM_009441	6996	8368	8187	7434	8565	8731	-0.199314	7.03218	0.00321339	0.0254698	Ttc3	tetratricopeptide repeat domain 3
NM_026719	1244	1541	1464	1538	1469	1458	-0.199247	4.56057	0.000267441	0.00415555	Lmbrd1	LMBR1 domain containing 1
NM_011443	777	994	899	921	1004	878	-0.199171	3.88986	0.00393871	0.0292716	Sox2	SRY (sex determining region Y)-box 2
NM_026166	1892	2188	2181	2341	2091	2159	-0.199115	5.12192	0.00029257	0.00444043	Ikbip	IKBKB interacting protein
NM_008477	3281	3658	3635	3810	3491	3846	-0.198174	5.87997	0.000289083	0.00440611	Ktn1	kinectin 1
NM_133739	9807	12044	11168	12505	11352	10890	-0.197787	7.51952	0.00018892	0.00317571	Tmem123	transmembrane protein 123
NM_001167949	4379	5072	5088	4671	5434	5196	-0.197458	6.33832	0.00279451	0.0230828	Atp2b4	ATPase, Ca++ transporting, plasma membrane 4
NM_213616	4376	5058	5079	4661	5426	5188	-0.197403	6.33584	0.00286187	0.0234774	Atp2b4	ATPase, Ca++ transporting, plasma membrane 4
NM_013672	3588	4094	4144	4141	4097	4224	-0.197339	6.0409	0.000162904	0.00287743	Sp1	trans-acting transcription factor 1
NM_025729	928	1139	1049	1137	1056	1087	-0.197273	4.11464	0.000520728	0.00683862	Tab3	TGF-beta activated kinase 1/MAP3K7 binding protein 3
NM_133649	1476	1725	1732	1706	1757	1732	-0.197173	4.77856	0.00047221	0.00634425	Slc12a6	solute carrier family 12, member 6
NM_001104617	2455	3077	2909	2929	2937	3010	-0.197152	5.55123	0.000164952	0.0028923	Rdx	radixin
NM_001276315	1435	1761	1699	1848	1633	1673	-0.197073	4.76594	0.00061678	0.00771583	Cdkl2	cyclin-dependent kinase-like 2 (CDC2-related kinase)
NM_139300	1567	2030	1839	1756	1967	1986	-0.196985	4.91541	0.00306313	0.0246134	Mylk	myosin, light polypeptide kinase
NM_177547	895	1220	1064	1211	1053	1077	-0.19684	4.1406	0.00397755	0.0294689	Sgk3	serum/glucocorticoid regulated kinase 3
NM_001256122	1545	1918	1701	1772	1807	1855	-0.196624	4.84314	0.000363975	0.00521238	Limch1	LIM and calponin homology domains 1
NM_001290500	540	690	693	711	637	676	-0.196476	3.41835	0.0069399	0.0435982	Ttc14	tetratricopeptide repeat domain 14
NM_201369	2115	2448	2575	2574	2397	2554	-0.196476	5.31216	0.000738551	0.00872307	N4bp2l2	NEDD4 binding protein 2-like 2
NM_153406	2820	3300	3021	3037	3229	3364	-0.196431	5.66909	0.000597178	0.00755829	Specc1l	sperm antigen with calponin homology and coiled-coil domains 1-like
NM_011774	5845	7263	6592	7280	6575	6887	-0.196375	6.77465	8.80647e-05	0.00182976	Slc30a4	solute carrier family 30 (zinc transporter), member 4
NM_001033634	2554	2939	2934	2846	2996	3040	-0.196269	5.55217	0.000447359	0.00609692	Zyg11b	zyg-ll family member B, cell cycle regulator
NM_011828	1599	1980	1958	1995	1887	1948	-0.196159	4.9438	0.000442752	0.0060495	Hs2st1	heparan sulfate 2-O-sulfotransferase 1
NM_001122978	1161	1309	1291	1281	1238	1449	-0.195758	4.38912	0.00408736	0.029993	Casp8ap2	caspase 8 associated protein 2
NM_001252293	2479	2958	2867	3047	2784	2926	-0.195382	5.53013	0.000137328	0.00253601	Mest	mesoderm specific transcript
NM_007752	10853	12827	11978	12666	12623	12319	-0.19515	7.63327	2.81234e-05	0.000766953	Cp	ceruloplasmin
NM_001282045	2221	2553	2451	2629	2558	2439	-0.195131	5.33077	0.000133823	0.00249021	Schip1	schwannomin interacting protein 1
NM_001113421	2221	2553	2451	2629	2558	2439	-0.195131	5.33077	0.000133569	0.00248764	Schip1	schwannomin interacting protein 1
NM_001113419	2221	2553	2451	2629	2558	2439	-0.195131	5.33077	0.000133355	0.00248579	Gm21949	predicted gene, 21949
NM_198033	3080	3798	3906	3542	3841	3969	-0.195014	5.90592	0.00330835	0.0259543	Setx	senataxin
NM_008466	2377	2943	2694	2914	2720	2812	-0.195012	5.47786	8.95682e-05	0.00185385	Kpna3	karyopherin (importin) alpha 3
NM_001145826	2783	3269	2999	3014	3188	3342	-0.194975	5.65535	0.000632306	0.00786444	Specc1l	sperm antigen with calponin homology and coiled-coil domains 1-like
NM_001285458	2967	3622	3281	3142	3701	3552	-0.194542	5.77908	0.00346125	0.026775	Fmn1	formin 1
NM_023647	3005	3760	3569	4121	3373	3406	-0.19451	5.84434	0.00315639	0.0251659	Nipa2	non imprinted in Prader-Willi/Angelman syndrome 2 homolog (human)
NM_001113355	3551	4234	4178	4594	3930	4105	-0.194477	6.05727	0.000671662	0.00818866	Vps26a	VPS26 retromer complex component A
NM_178041	7684	10081	9441	10657	8661	9342	-0.194207	7.2391	0.00330131	0.025919	Eif5	eukaryotic translation initiation factor 5
NM_021881	5292	6192	5907	6280	6163	5918	-0.194171	6.59807	6.48019e-05	0.00146959	Qk	quaking
NM_001256130	2995	3750	3562	4114	3359	3401	-0.194168	5.84071	0.00333678	0.0260559	Nipa2	non imprinted in Prader-Willi/Angelman syndrome 2 homolog (human)
NM_001282044	2273	2621	2525	2684	2655	2497	-0.19397	5.36944	0.000175137	0.00301853	Schip1	schwannomin interacting protein 1
NM_001081256	1496	1728	1718	1594	1811	1810	-0.193855	4.78318	0.00395228	0.0293294	Kdm3b	KDM3B lysine (K)-specific demethylase 3B
NM_181406	709	872	799	913	835	764	-0.193691	3.72788	0.00461594	0.0326186	Rars2	arginyl-tRNA synthetase 2, mitochondrial
NM_029078	1237	1398	1417	1412	1381	1488	-0.193656	4.49744	0.00116184	0.0123189	Pcf11	PCF11 cleavage and polyadenylation factor subunit
NM_001039092	2410	2629	2556	2491	2836	2703	-0.193421	5.40561	0.00265122	0.0222313	Tom1l2	target of myb1-like 2 (chicken)
NM_007508	6620	8267	7848	7907	8056	8006	-0.193185	6.98256	0.00013776	0.00254155	Atp6v1a	ATPase, H+ transporting, lysosomal V1 subunit A
NM_001038015	1026	1360	1177	1349	1220	1187	-0.193162	4.3076	0.00242105	0.0207862	Gnpda2	glucosamine-6-phosphate deaminase 2
NM_177171	2118	2483	2531	2262	2664	2599	-0.193131	5.31215	0.00685236	0.0432499	Heatr5a	HEAT repeat containing 5A
NM_012017	511	608	596	597	568	646	-0.193011	3.25691	0.00770307	0.0470229	Zfp346	zinc finger protein 346
NM_153080	2443	2657	2579	2512	2865	2745	-0.192956	5.42183	0.00294654	0.0239353	Tom1l2	target of myb1-like 2 (chicken)
NM_133672	3552	4242	4183	4605	3941	4111	-0.192911	6.05964	0.000740171	0.00873742	Vps26a	VPS26 retromer complex component A
NM_009190	1996	2453	2245	2619	2165	2288	-0.192709	5.21954	0.00160111	0.0155266	Vps4b	vacuolar protein sorting 4B
NM_172780	1793	2269	2105	2256	2090	2161	-0.192706	5.10028	0.000268881	0.00416891	Slc9a6	solute carrier family 9 (sodium/hydrogen exchanger), member 6
NM_001081963	5171	6061	5657	5601	6350	5884	-0.19263	6.55655	0.00117873	0.0124311	9430020K01Rik	RIKEN cDNA 9430020K01 gene
NM_133187	1734	2004	1990	2104	1977	1975	-0.192551	4.99669	0.000287827	0.00439319	Fam198b	family with sequence similarity 198, member B
NM_001163160	5943	6858	6474	6703	7042	6630	-0.192436	6.7479	0.000186542	0.00314517	Pcyt1a	phosphate cytidylyltransferase 1, choline, alpha isoform
NM_008304	9480	10797	10857	11979	10586	10392	-0.192318	7.44012	0.000664794	0.00814722	Sdc2	syndecan 2
NM_030138	2520	2968	2990	2935	2967	3055	-0.192281	5.56189	0.000411153	0.00575055	Acap2	ArfGAP with coiled-coil, ankyrin repeat and PH domains 2
NM_145568	1368	1680	1590	1765	1529	1606	-0.192276	4.69045	0.00101293	0.0110892	Krcc1	lysine-rich coiled-coil 1
NM_001033172	505	618	545	591	588	583	-0.192134	3.21687	0.00382931	0.0286959	Rab11fip2	RAB11 family interacting protein 2 (class I)
NM_001310711	530	615	588	675	583	575	-0.192126	3.27296	0.00757152	0.0464302	Ptbp2	polypyrimidine tract binding protein 2
NM_009981	5982	6902	6526	6743	7107	6674	-0.191972	6.75819	0.000212081	0.00345987	Pcyt1a	phosphate cytidylyltransferase 1, choline, alpha isoform
NM_001102430	7401	8676	8701	8128	8712	9337	-0.191803	7.10972	0.00219638	0.0194136	Arfgef1	ADP-ribosylation factor guanine nucleotide-exchange factor 1 (brefeldin A-inhibited)
NM_008402	10982	13950	12960	12661	13793	13499	-0.191692	7.71958	0.000708174	0.0084804	Itgav	integrin alpha V
NM_153808	1772	2109	1968	2072	2001	2110	-0.191611	5.02649	0.000204963	0.00338227	Smc5	structural maintenance of chromosomes 5
NM_145151	779	1076	896	1048	927	926	-0.191605	3.93442	0.00728625	0.0451948	Crebzf	CREB/ATF bZIP transcription factor
NM_145426	1590	1847	1725	1802	1846	1811	-0.191529	4.84708	0.000303206	0.00456651	Mfap3	microfibrillar-associated protein 3
NM_001029934	1410	1579	1666	1523	1730	1671	-0.191367	4.69892	0.00636028	0.0410728	Usp32	ubiquitin specific peptidase 32
NM_001163159	5948	6875	6496	6727	7063	6649	-0.191137	6.75173	0.000201064	0.00333309	Pcyt1a	phosphate cytidylyltransferase 1, choline, alpha isoform
NM_001162906	1793	2214	2152	2021	2239	2242	-0.191132	5.09983	0.00250551	0.0213498	2410089E03Rik	RIKEN cDNA 2410089E03 gene
NM_133810	1443	1872	1638	1960	1582	1691	-0.190964	4.78411	0.00548516	0.0368991	Stk17b	serine/threonine kinase 17b (apoptosis-inducing)
NM_001313747	1490	1998	1838	1936	1864	1819	-0.19081	4.88781	0.00127893	0.0131766	Mfsd7b	major facilitator superfamily domain containing 7B
NM_001252684	1786	2120	1979	2086	2018	2121	-0.190777	5.03583	0.000207283	0.00339549	Smc5	structural maintenance of chromosomes 5
NM_001142957	959	1143	1114	1065	1104	1231	-0.190643	4.16408	0.00571356	0.0380087	Zfp955b	zinc finger protein 955B
NM_133832	695	899	817	857	822	868	-0.190637	3.74681	0.00251546	0.0214177	Rdh10	retinol dehydrogenase 10 (all-trans)
NM_019550	530	615	589	675	585	576	-0.190574	3.27454	0.007864	0.0476815	Ptbp2	polypyrimidine tract binding protein 2
NM_180599	1590	1845	1723	1802	1846	1811	-0.190445	4.84651	0.000330755	0.00485128	Mfap3	microfibrillar-associated protein 3
NM_001081203	6514	7398	7604	7550	7474	7762	-0.190346	6.90792	0.000367219	0.00523797	Sbno1	strawberry notch homolog 1 (Drosophila)
NM_133648	1352	1598	1607	1617	1622	1584	-0.189859	4.66731	0.000752743	0.00886642	Slc12a6	solute carrier family 12, member 6
NM_001164362	868	1065	994	1039	1067	990	-0.189856	4.028	0.0015851	0.0154081	Cep55	centrosomal protein 55
NM_011997	1165	1312	1294	1292	1249	1454	-0.189849	4.39581	0.00485191	0.0338973	Casp8ap2	caspase 8 associated protein 2
NM_010498	5093	6195	6003	6481	5909	5908	-0.18981	6.59022	0.000238373	0.0037941	Ids	iduronate 2-sulfatase
NM_181072	5838	6809	6655	6554	7171	6706	-0.189592	6.75071	0.000698789	0.00840066	Myo1e	myosin IE
NM_001093759	1818	2331	2143	2300	2157	2195	-0.189386	5.13038	0.000355814	0.00511931	Trappc13	trafficking protein particle complex 13
NM_030165	1683	1991	1920	2222	1889	1818	-0.189335	4.9634	0.0037148	0.028128	Csgalnact2	chondroitin sulfate N-acetylgalactosaminyltransferase 2
NM_027626	1069	1303	1276	1281	1339	1240	-0.18921	4.34587	0.00168642	0.0161649	Psd3	pleckstrin and Sec7 domain containing 3
NM_025879	1818	2334	2148	2305	2158	2199	-0.189013	5.13234	0.000381844	0.00540215	Trappc13	trafficking protein particle complex 13
NM_010230	3020	3697	3347	3207	3795	3637	-0.188996	5.80967	0.00498722	0.0345323	Fmn1	formin 1
NM_015822	753	889	842	911	874	847	-0.188612	3.79301	0.00148298	0.0147457	Fbxl3	F-box and leucine-rich repeat protein 3
NM_173762	1177	1275	1246	1300	1267	1358	-0.188402	4.36947	0.00176143	0.0166837	Cenpe	centromere protein E
NM_021439	2477	2882	2818	2890	2976	2800	-0.188401	5.5121	0.000326564	0.00481409	Chst11	carbohydrate sulfotransferase 11
NM_020026	1324	1670	1418	1569	1592	1508	-0.188309	4.61967	0.00123453	0.01285	B3galnt1	UDP-GalNAc:betaGlcNAc beta 1,3-galactosaminyltransferase, polypeptide 1
NM_029891	955	1095	1162	1206	1054	1147	-0.188195	4.16443	0.00529562	0.0360071	Nkrf	NF-kappaB repressing factor
NM_153153	1487	1714	1823	1678	1845	1802	-0.18768	4.80975	0.0053996	0.0364693	Svil	supervillin
NM_170591	972	1173	1101	1088	1233	1117	-0.187604	4.17864	0.00473501	0.0332964	Nupl1	nucleoporin like 1
NM_001252685	1709	2045	1914	2023	1938	2047	-0.187564	4.98288	0.0002983	0.00450521	Smc5	structural maintenance of chromosomes 5
NM_001081164	4519	5470	5513	5434	5505	5484	-0.187315	6.43391	0.000507471	0.00670671	Otud4	OTU domain containing 4
NM_001256033	4519	5470	5513	5434	5505	5484	-0.187315	6.43391	0.000507505	0.00670671	Otud4	OTU domain containing 4
NM_001162410	1925	2313	2263	2587	2102	2209	-0.187278	5.18056	0.00420194	0.0305437	Chuk	conserved helix-loop-helix ubiquitous kinase
NM_001077361	516	623	623	634	591	643	-0.187183	3.29833	0.00709034	0.04432	Fhl1	four and a half LIM domains 1
NM_001003908	24087	28755	28556	27333	28979	29931	-0.187107	8.82722	0.000991024	0.0109048	Cltc	clathrin, heavy polypeptide (Hc)
NM_001346583	985	1124	1098	1216	1055	1134	-0.187094	4.16298	0.0023266	0.0201379	Lin54	lin-54 homolog (C. elegans)
NM_019654	5328	6643	6310	6362	6533	6461	-0.187046	6.67094	0.000278343	0.00428176	Socs5	suppressor of cytokine signaling 5
NM_007700	1928	2324	2271	2594	2109	2219	-0.187019	5.18545	0.0041733	0.0304073	Chuk	conserved helix-loop-helix ubiquitous kinase
NM_178066	808	878	854	946	870	883	-0.186751	3.82819	0.00270984	0.0225475	Tmem198b	transmembrane protein 198b
NM_177608	3057	3532	3522	3456	3608	3664	-0.18661	5.81947	0.000621721	0.00776348	Secisbp2l	SECIS binding protein 2-like
NM_173363	8085	10620	9935	11179	9227	9920	-0.186606	7.31673	0.00357425	0.0273839	Eif5	eukaryotic translation initiation factor 5
NM_001311113	8566	10693	10258	11923	9352	10035	-0.186596	7.36225	0.00705624	0.0441261	Syncrip	synaptotagmin binding, cytoplasmic RNA interacting protein
NM_008234	2830	3405	3355	3547	3125	3502	-0.186492	5.74172	0.00103161	0.0112424	Hells	helicase, lymphoid specific
NM_001160379	1199	1510	1456	1511	1421	1482	-0.186458	4.53734	0.00111479	0.0119437	Fam46a	family with sequence similarity 46, member A
NM_029250	5821	6944	6975	7093	6807	7040	-0.18638	6.78361	0.000291407	0.00442901	Etnk1	ethanolamine kinase 1
NM_013923	3238	3824	3605	3948	3700	3675	-0.186322	5.89617	0.000142834	0.00260224	Rnf19a	ring finger protein 19A
NM_001252436	4014	5026	4760	4836	4808	4976	-0.186271	6.2655	0.000306784	0.00460112	Dlg1	discs, large homolog 1 (Drosophila)
NM_001347084	1399	1499	1566	1521	1617	1607	-0.186253	4.64238	0.00359756	0.0275235	Ahcyl2	S-adenosylhomocysteine hydrolase-like 2
NM_001171001	1399	1499	1566	1521	1617	1607	-0.186253	4.64238	0.00359635	0.0275235	Ahcyl2	S-adenosylhomocysteine hydrolase-like 2
NM_001284328	8765	10921	10472	12120	9623	10258	-0.186076	7.39356	0.00569267	0.0379223	Syncrip	synaptotagmin binding, cytoplasmic RNA interacting protein
NM_028760	863	1060	988	1038	1062	988	-0.185681	4.02209	0.00193945	0.0178906	Cep55	centrosomal protein 55
NM_010211	505	618	615	616	590	638	-0.185635	3.27905	0.00820817	0.0491592	Fhl1	four and a half LIM domains 1
NM_011981	857	972	1035	1067	931	1046	-0.185501	4.00067	0.00809388	0.0486667	Zfp260	zinc finger protein 260
NM_178880	9880	11544	11385	10771	11982	12065	-0.185349	7.51801	0.00221423	0.0195058	Son	Son DNA binding protein
NM_019796	8774	10946	10492	12146	9653	10276	-0.185269	7.39647	0.00587037	0.0387649	Syncrip	synaptotagmin binding, cytoplasmic RNA interacting protein
NM_011630	1995	2482	2419	2413	2442	2458	-0.185177	5.26549	0.00064167	0.00793646	Nr2c2	nuclear receptor subfamily 2, group C, member 2
NM_028956	872	1142	1052	1088	1063	1099	-0.185052	4.09539	0.00256879	0.0217345	Pus10	pseudouridylate synthase 10
NM_001160378	1200	1518	1464	1518	1431	1488	-0.184686	4.54393	0.00132763	0.0135445	Fam46a	family with sequence similarity 46, member A
NM_001159516	5117	5982	5684	6107	5985	5745	-0.184661	6.55125	0.000143195	0.00260224	Qk	quaking
NM_001301181	2015	2261	2140	2347	2169	2311	-0.184408	5.16539	0.00048216	0.00644683	Cast	calpastatin
NM_001301160	2015	2261	2140	2347	2169	2311	-0.184408	5.16539	0.000482087	0.00644683	Cast	calpastatin
NM_177270	1415	1701	1678	1837	1615	1644	-0.183988	4.74272	0.00178278	0.0168489	Cdkl2	cyclin-dependent kinase-like 2 (CDC2-related kinase)
NM_027166	1051	1240	1174	1349	1140	1197	-0.183747	4.27528	0.00328213	0.0258531	Ypel5	yippee-like 5 (Drosophila)
NM_018869	1021	1257	1183	1213	1242	1221	-0.183642	4.27249	0.00129037	0.0132645	Grk5	G protein-coupled receptor kinase 5
NM_001301158	2001	2255	2123	2335	2159	2297	-0.183554	5.15731	0.000487303	0.00648345	Cast	calpastatin
NM_146081	3957	4673	4318	4371	4693	4699	-0.183198	6.17733	0.000779621	0.00909853	Ppp4r1	protein phosphatase 4, regulatory subunit 1
NM_001033654	865	1138	1048	1082	1059	1097	-0.183153	4.0891	0.0031328	0.0250547	Pus10	pseudouridylate synthase 10
NM_019927	4562	5556	5113	5691	5189	5314	-0.183046	6.41049	0.000207348	0.00339549	Arih1	ariadne RBR E3 ubiquitin protein ligase 1
NM_030692	2681	3216	2984	3485	2933	3034	-0.182846	5.63291	0.00170269	0.0162703	Sacm1l	SAC1 suppressor of actin mutations 1-like (yeast)
NM_146084	2327	2893	2711	2579	2879	2961	-0.182739	5.46839	0.00433384	0.031208	Fam13b	family with sequence similarity 13, member B
NM_001114131	3948	4653	4303	4358	4676	4688	-0.18267	6.17275	0.000808884	0.009324	Ppp4r1	protein phosphatase 4, regulatory subunit 1
NM_080557	2008	2387	2370	2690	2170	2343	-0.182617	5.24055	0.00556818	0.0373295	Snx4	sorting nexin 4
NM_013685	4560	5449	5015	5571	5252	5162	-0.182605	6.39171	0.000169655	0.00295792	Tcf4	transcription factor 4
NM_146112	1362	1629	1619	1670	1594	1640	-0.182415	4.6872	0.000959242	0.0106695	Gigyf2	GRB10 interacting GYF protein 2
NM_016918	1946	2330	2105	2357	2188	2245	-0.182359	5.15634	0.0003109	0.0046429	Nudt5	nudix (nucleoside diphosphate linked moiety X)-type motif 5
NM_001168525	3756	4425	4016	4394	4537	4050	-0.182238	6.09172	0.000972791	0.0107812	Sgms1	sphingomyelin synthase 1
NM_145997	2271	2642	2397	2518	2656	2606	-0.182185	5.35356	0.000699987	0.00841038	Kdm5a	lysine (K)-specific demethylase 5A
NM_007520	1497	1835	1757	1787	1886	1737	-0.182153	4.82919	0.00154828	0.0151849	Bach1	BTB and CNC homology 1, basic leucine zipper transcription factor 1
NM_001252435	4632	5717	5456	5494	5557	5746	-0.182062	6.46372	0.000449566	0.00610899	Dlg1	discs, large homolog 1 (Drosophila)
NM_001252292	2708	3236	3115	3324	3072	3245	-0.182037	5.66197	0.000309607	0.00462736	Mest	mesoderm specific transcript
NM_009884	1538	1961	1974	2090	1808	1920	-0.181887	4.93277	0.00538175	0.0364307	Cebpg	CCAAT/enhancer binding protein (C/EBP), gamma
NM_178653	1732	2188	1922	2174	1923	2115	-0.181819	5.0275	0.00146524	0.0146165	Sccpdh	saccharopine dehydrogenase (putative)
NM_054089	1055	1204	1286	1277	1232	1267	-0.181685	4.30994	0.00401706	0.0296293	Tgs1	trimethylguanosine synthase 1
NM_001083967	4536	5426	4998	5553	5227	5148	-0.181564	6.38599	0.000183245	0.00311675	Tcf4	transcription factor 4
NM_001290545	2009	2415	2288	2537	2254	2356	-0.181464	5.22946	0.00058564	0.00744284	Aftph	aftiphilin
NM_001172098	2261	2843	2506	2815	2639	2640	-0.181405	5.40922	0.000409988	0.00573797	Strn3	striatin, calmodulin binding protein 3
NM_001113420	1535	1752	1696	1840	1759	1712	-0.18125	4.80152	0.000670253	0.0081761	Schip1	schwannomin interacting protein 1
NM_013928	1535	1752	1696	1840	1759	1712	-0.18125	4.80152	0.000669871	0.00817606	Schip1	schwannomin interacting protein 1
NM_008590	2705	3229	3111	3320	3072	3240	-0.181182	5.66018	0.000325423	0.00480383	Mest	mesoderm specific transcript
NM_181411	2006	2405	2282	2532	2249	2348	-0.181103	5.22563	0.000606726	0.00763434	Aftph	aftiphilin
NM_001110212	1358	1623	1616	1666	1591	1638	-0.181004	4.68382	0.00108254	0.0116677	Gigyf2	GRB10 interacting GYF protein 2
NM_177698	1218	1488	1484	1461	1568	1429	-0.18088	4.54948	0.00415203	0.0302932	Psd3	pleckstrin and Sec7 domain containing 3
NM_001081433	648	785	747	818	741	763	-0.180682	3.60807	0.00399859	0.0295334	Ankrd44	ankyrin repeat domain 44
NM_001014973	1296	1618	1453	1485	1522	1639	-0.180416	4.60889	0.00299958	0.0242201	Snx13	sorting nexin 13
NM_001093760	1818	2316	2127	2305	2158	2199	-0.180328	5.12779	0.000600128	0.00756457	Trappc13	trafficking protein particle complex 13
NM_001081259	1578	2096	1924	2030	1997	1923	-0.180257	4.96499	0.0018921	0.0176044	Mfsd7b	major facilitator superfamily domain containing 7B
NM_001145978	616	758	707	733	724	759	-0.180235	3.54105	0.00445988	0.0318497	Parp4	poly (ADP-ribose) polymerase family, member 4
NM_001037725	2292	2816	2684	2847	2781	2669	-0.180176	5.44455	0.000437994	0.0060014	Fam117b	family with sequence similarity 117, member B
NM_001164367	481	595	559	606	558	578	-0.179816	3.19379	0.00732721	0.0453363	Rab11fip2	RAB11 family interacting protein 2 (class I)
NM_016912	1436	1734	1694	1870	1642	1673	-0.179809	4.76551	0.00206823	0.0186011	Cdkl2	cyclin-dependent kinase-like 2 (CDC2-related kinase)
NM_019825	2173	2442	2352	2321	2559	2551	-0.179753	5.28647	0.00281687	0.0232141	Ncoa6	nuclear receptor coactivator 6
NM_001310634	1159	1328	1275	1358	1303	1352	-0.179622	4.3967	0.00103703	0.0112673	Map2	microtubule-associated protein 2
NM_001271543	2418	2901	2854	3220	2613	2885	-0.179563	5.51446	0.00496614	0.0344056	Cnot7	CCR4-NOT transcription complex, subunit 7
NM_001252434	4622	5738	5442	5518	5581	5722	-0.179552	6.46442	0.000477367	0.00639465	Dlg1	discs, large homolog 1 (Drosophila)
NM_001252503	1931	2328	2194	2439	2158	2283	-0.179531	5.17353	0.000756584	0.00889708	Aftph	aftiphilin
NM_173750	1047	1314	1245	1394	1209	1239	-0.179531	4.33297	0.00377888	0.0284266	Arl14ep	ADP-ribosylation factor-like 14 effector protein
NM_001311166	2220	2633	2530	2423	2638	2804	-0.179471	5.36832	0.00461524	0.0326186	Edem3	ER degradation enhancer, mannosidase alpha-like 3
NM_001347342	1984	2451	2398	2402	2427	2448	-0.179298	5.25528	0.000903651	0.0101824	Nr2c2	nuclear receptor subfamily 2, group C, member 2
NM_001311165	2219	2633	2530	2423	2638	2804	-0.179258	5.36821	0.00466977	0.0329235	Edem3	ER degradation enhancer, mannosidase alpha-like 3
NM_027238	1652	2082	1961	1903	2107	2050	-0.179213	4.99193	0.00374426	0.0282549	Ttc39b	tetratricopeptide repeat domain 39B
NM_001310548	1239	1458	1462	1655	1352	1433	-0.178965	4.54087	0.0083184	0.0496823	Nabp1	nucleic acid binding protein 1
NM_052973	2274	2854	2513	2825	2657	2659	-0.178957	5.41632	0.000461443	0.00623555	Strn3	striatin, calmodulin binding protein 3
NM_022563	9076	11066	10460	10547	11237	10813	-0.178935	7.41895	0.000585101	0.00744038	Ddr2	discoidin domain receptor family, member 2
NM_172666	4894	5896	5689	5927	5734	5907	-0.178892	6.52638	0.000250202	0.00393161	Agps	alkylglycerone phosphate synthase
NM_001310544	6468	7400	7444	7725	7515	7511	-0.178888	6.89935	0.00033862	0.00493781	Samd4	sterile alpha motif domain containing 4
NM_009222	1092	1316	1281	1371	1221	1343	-0.178616	4.3674	0.00267078	0.0223218	Snap23	synaptosomal-associated protein 23
NM_001177792	1092	1316	1281	1371	1221	1343	-0.178616	4.3674	0.00267133	0.0223218	Snap23	synaptosomal-associated protein 23
NM_001025102	1048	1323	1250	1397	1216	1247	-0.17858	4.33925	0.00385066	0.0288258	Arl14ep	ADP-ribosylation factor-like 14 effector protein
NM_022017	1596	1848	1760	1844	1848	1862	-0.178474	4.86506	0.000650158	0.00801255	Trpv4	transient receptor potential cation channel, subfamily V, member 4
NM_001167750	1648	1976	1986	2042	1861	2082	-0.178233	4.97225	0.00285618	0.0234396	Vps50	VPS50 EARP/GARPII complex subunit
NM_001080932	6617	8007	7447	7823	7993	7719	-0.178173	6.94819	0.000240714	0.0038257	Foxk2	forkhead box K2
NM_024260	1636	1962	1971	2023	1852	2067	-0.17802	4.96177	0.0027887	0.0230436	Vps50	VPS50 EARP/GARPII complex subunit
NM_009469	2272	2513	2390	2490	2674	2504	-0.177893	5.33041	0.00180924	0.0170244	Ulk1	unc-51 like kinase 1
NM_024282	2542	3283	3026	3234	3097	3098	-0.177826	5.62777	0.000665619	0.00814722	Desi2	desumoylating isopeptidase 2
NM_010771	6144	7282	6893	8034	6772	6903	-0.177826	6.8298	0.00215705	0.0191919	Matr3	matrin 3
NM_146258	1311	1507	1526	1434	1628	1574	-0.177785	4.60492	0.00829137	0.0495758	Stard13	StAR-related lipid transfer (START) domain containing 13
NM_011763	1459	1635	1665	1706	1674	1705	-0.177779	4.73731	0.00149488	0.0148163	Zfp9	zinc finger protein 9
NM_001039644	2240	2660	2553	2443	2670	2836	-0.177681	5.38274	0.00539951	0.0364693	Edem3	ER degradation enhancer, mannosidase alpha-like 3
NM_001077193	1982	2349	2263	2560	2163	2321	-0.177627	5.20616	0.00224098	0.0196468	Abi1	abl-interactor 1
NM_025950	1874	2254	2100	2193	2196	2257	-0.177468	5.12347	0.000545004	0.00705105	Cdc37l1	cell division cycle 37-like 1
NM_025844	1775	2339	2258	2352	2222	2214	-0.177271	5.1533	0.00277862	0.0229692	Chordc1	cysteine and histidine-rich domain (CHORD)-containing, zinc-binding protein 1
NM_001110327	2241	2551	2449	2624	2532	2584	-0.177102	5.34287	0.000382523	0.00540621	Dmtf1	cyclin D binding myb-like transcription factor 1
NM_001145830	1191	1446	1409	1358	1466	1492	-0.177067	4.50113	0.00477293	0.0335015	Plcb1	phospholipase C, beta 1
NM_028288	3849	4629	4480	5215	4172	4462	-0.177013	6.18053	0.00664425	0.0422953	Cul4b	cullin 4B
NM_001110142	3849	4629	4480	5215	4172	4462	-0.177013	6.18053	0.00664327	0.0422953	Cul4b	cullin 4B
NM_153588	1790	1937	2093	1986	2078	2161	-0.176985	5.02918	0.00732546	0.0453363	Mkl2	MKL/myocardin-like 2
NM_019760	8922	10868	10126	11933	9972	10056	-0.176966	7.38724	0.0032264	0.0255447	Serinc1	serine incorporator 1
NM_133186	2463	2830	2751	2791	3049	2754	-0.176876	5.4944	0.00227944	0.019871	Steap3	STEAP family member 3
NM_001085409	2463	2828	2751	2791	3048	2754	-0.176711	5.49414	0.00230187	0.0200184	Steap3	STEAP family member 3
NM_001168526	3699	4344	3973	4364	4480	3995	-0.176693	6.07288	0.00130934	0.013414	Sgms1	sphingomyelin synthase 1
NM_001164168	1636	1964	1740	2005	1844	1857	-0.176422	4.90221	0.00098294	0.0108435	Pias2	protein inhibitor of activated STAT 2
NM_029478	5110	6072	5890	6700	5882	5671	-0.176389	6.57908	0.00228414	0.0199038	Vmp1	vacuole membrane protein 1
NM_178803	6560	7431	7586	8308	7135	7654	-0.176278	6.91877	0.00223433	0.0195965	Aebp2	AE binding protein 2
NM_001253753	1149	1343	1333	1338	1302	1449	-0.175656	4.42194	0.00452042	0.0321386	Zmym5	zinc finger, MYM-type 5
NM_001322338	846	1016	896	1007	959	982	-0.175626	3.9498	0.00269428	0.0224325	Lipo2	lipase, member O2
NM_133975	10700	12751	12159	12271	12646	13130	-0.175518	7.64014	0.00065792	0.0080759	Trip12	thyroid hormone receptor interactor 12
NM_015737	1242	1496	1443	1504	1515	1449	-0.175494	4.54951	0.00146412	0.0146165	Galnt4	UDP-N-acetyl-alpha-D-galactosamine:polypeptide N-acetylgalactosaminyltransferase 4
NM_177783	3644	4510	4334	4115	4571	4638	-0.175459	6.12686	0.0047952	0.0335991	Ubr3	ubiquitin protein ligase E3 component n-recognin 3
NM_001199043	1586	1911	1763	1943	1824	1856	-0.175406	4.88072	0.000639512	0.00792209	Lgals8	lectin, galactose binding, soluble 8
NM_172606	3264	3986	3832	3919	3914	4005	-0.175292	5.95518	0.00056446	0.00724194	March6	membrane-associated ring finger (C3HC4) 6
NM_139297	4416	5358	5061	5742	4825	5299	-0.175155	6.37629	0.00222797	0.0195726	Ugp2	UDP-glucose pyrophosphorylase 2
NM_001303033	3645	4513	4335	4117	4574	4641	-0.175154	6.12757	0.00488778	0.0340387	Ubr3	ubiquitin protein ligase E3 component n-recognin 3
NM_177388	2856	3309	3231	3475	3287	3293	-0.175094	5.71905	0.000418931	0.00581035	Slc41a2	solute carrier family 41, member 2
NM_001252433	4781	5941	5595	5686	5787	5950	-0.174996	6.51283	0.000711458	0.00850556	Dlg1	discs, large homolog 1 (Drosophila)
NM_001313920	5919	6743	6257	7263	6508	6498	-0.174969	6.72982	0.000886694	0.0100258	Hif1a	hypoxia inducible factor 1, alpha subunit
NM_025675	820	949	932	972	940	978	-0.17478	3.92091	0.00315339	0.0251608	Dph6	diphthamine biosynthesis 6
NM_001302443	1881	2270	2115	2206	2217	2276	-0.17465	5.13347	0.000687581	0.00830858	Cdc37l1	cell division cycle 37-like 1
NM_007862	4874	6058	5708	5786	5910	6077	-0.17453	6.54131	0.000795257	0.00922113	Dlg1	discs, large homolog 1 (Drosophila)
NM_030263	1155	1396	1396	1395	1477	1349	-0.173962	4.46699	0.00522176	0.0357403	Psd3	pleckstrin and Sec7 domain containing 3
NM_028304	921	1203	1100	1142	1137	1165	-0.173838	4.1733	0.00411321	0.0301119	Pus10	pseudouridylate synthase 10
NM_144842	1147	1343	1329	1338	1300	1450	-0.173703	4.42057	0.00500876	0.0346231	Zmym5	zinc finger, MYM-type 5
NM_144792	3804	4499	4077	4481	4655	4121	-0.173193	6.11735	0.00201521	0.018311	Sgms1	sphingomyelin synthase 1
NM_178112	2855	3444	3314	3501	3288	3501	-0.173185	5.75147	0.000643432	0.00794783	Ints8	integrator complex subunit 8
NM_026186	696	846	856	857	837	873	-0.172793	3.74908	0.00786844	0.0476949	Cwc25	CWC25 spliceosome-associated protein
NM_001253752	1137	1330	1323	1324	1293	1443	-0.172601	4.41013	0.00585199	0.0386673	Zmym5	zinc finger, MYM-type 5
NM_054040	8264	9447	9643	9150	10301	9853	-0.172574	7.26244	0.00531727	0.0360962	Tulp4	tubby like protein 4
NM_001170849	3367	4360	4152	4509	4054	4140	-0.172479	6.05449	0.00218089	0.0193164	Luc7l2	LUC7-like 2 (S. cerevisiae)
NM_026155	11401	14077	13212	15482	12623	13346	-0.172401	7.75986	0.00526612	0.0359299	Ssr3	signal sequence receptor, gamma
NM_027296	2066	2484	2348	2688	2316	2389	-0.172389	5.27322	0.00209989	0.018823	Trnt1	tRNA nucleotidyl transferase, CCA-adding, 1
NM_019677	1202	1460	1423	1377	1483	1512	-0.172305	4.51724	0.00587533	0.038775	Plcb1	phospholipase C, beta 1
NM_029952	917	1125	1103	1144	1070	1154	-0.172151	4.14	0.00459145	0.0325202	Zfp955a	zinc finger protein 955A
NM_011486	5259	5994	5611	5880	6303	5902	-0.172014	6.56526	0.00142515	0.0143026	Stat3	signal transducer and activator of transcription 3
NM_013791	2550	3004	2706	3126	2837	2895	-0.171962	5.53424	0.00083171	0.00953107	Mkln1	muskelin 1, intracellular mediator containing kelch motifs
NM_018886	1568	1891	1732	1924	1800	1839	-0.171834	4.86338	0.000871829	0.00991706	Lgals8	lectin, galactose binding, soluble 8
NM_001202500	2476	2746	2888	2984	2638	3086	-0.171797	5.50967	0.00828232	0.0495492	Armcx4	armadillo repeat containing, X-linked 4
NM_001290634	4136	4915	4735	5425	4426	4938	-0.171761	6.27286	0.00508583	0.0350015	Ugp2	UDP-glucose pyrophosphorylase 2
NM_139294	2080	2393	2493	2410	2518	2540	-0.171693	5.28901	0.00365542	0.0278279	Braf	Braf transforming gene
NM_001311100	3368	4360	4153	4512	4061	4140	-0.171594	6.05517	0.00227831	0.0198691	Luc7l2	LUC7-like 2 (S. cerevisiae)
NM_008329	1110	1264	1216	1324	1218	1310	-0.171561	4.33327	0.00256397	0.0217022	Ifi204	interferon activated gene 204
NM_019671	1679	2129	1994	2251	1967	1996	-0.171545	5.02225	0.0034549	0.0267538	Net1	neuroepithelial cell transforming gene 1
NM_028810	2767	3492	3118	3457	3298	3285	-0.171456	5.71497	0.000619796	0.00774458	Rnd3	Rho family GTPase 3
NM_001291060	1493	1796	1646	1841	1712	1738	-0.171331	4.79075	0.00103471	0.0112639	Lgals8	lectin, galactose binding, soluble 8
NM_172555	586	709	670	692	690	724	-0.171249	3.4632	0.00778282	0.0472823	Papolg	poly (A) polymerase gamma
NM_001081269	2740	3171	3086	2997	3330	3319	-0.171112	5.65842	0.00447187	0.0318985	Whsc1l1	Wolf-Hirschhorn syndrome candidate 1-like 1 (human)
NM_011806	2297	2614	2505	2701	2600	2660	-0.170976	5.38026	0.000614586	0.00770022	Dmtf1	cyclin D binding myb-like transcription factor 1
NM_172769	3701	4393	4261	4630	4276	4350	-0.170677	6.11527	0.00062555	0.00779785	Sc5d	sterol-C5-desaturase
NM_011785	2055	2317	2309	2430	2341	2404	-0.170539	5.23009	0.00100935	0.011067	Akt3	thymoma viral proto-oncogene 3
NM_001242358	2076	2500	2367	2708	2343	2401	-0.170229	5.28357	0.00230578	0.0200358	Trnt1	tRNA nucleotidyl transferase, CCA-adding, 1
NM_001305273	873	1087	1010	1118	995	1072	-0.170196	4.05809	0.00494486	0.0343133	Rngtt	RNA guanylyltransferase and 5'-phosphatase
NM_011884	890	1112	1040	1128	1034	1100	-0.170045	4.0926	0.00405988	0.0298227	Rngtt	RNA guanylyltransferase and 5'-phosphatase
NM_001037726	1503	1936	1902	1977	1841	1905	-0.169705	4.90316	0.00438742	0.0314894	Creb1	cAMP responsive element binding protein 1
NM_001291055	1577	1896	1733	1937	1810	1841	-0.169646	4.86869	0.00102041	0.0111486	Lgals8	lectin, galactose binding, soluble 8
NM_133887	2689	3263	2972	3422	3112	3046	-0.169503	5.64584	0.00122799	0.0128252	Stx12	syntaxin 12
NM_010120	5202	6335	6022	6894	5969	5990	-0.169383	6.62206	0.00254103	0.0215334	Eif1a	eukaryotic translation initiation factor 1A
NM_001024604	6404	7261	7252	7314	7817	7346	-0.169095	6.87739	0.00199398	0.0182221	Ankrd28	ankyrin repeat domain 28
NM_178704	1393	1583	1605	1620	1642	1661	-0.168848	4.68619	0.00309182	0.0247914	Dpy19l3	dpy-19-like 3 (C. elegans)
NM_180974	2293	2772	2759	2909	2828	2664	-0.168642	5.45641	0.00206519	0.0185893	Foxn2	forkhead box N2
NM_001205371	2768	3114	3062	3415	2999	3211	-0.16855	5.65211	0.00205634	0.0185433	Casc4	cancer susceptibility candidate 4
NM_001331180	1023	1215	1212	1211	1281	1213	-0.168414	4.27616	0.00577621	0.0382867	Ggps1	geranylgeranyl diphosphate synthase 1
NM_010431	6296	7287	6644	7724	7076	6959	-0.168334	6.82883	0.000978468	0.0108108	Hif1a	hypoxia inducible factor 1, alpha subunit
NM_001313919	6296	7287	6644	7724	7076	6959	-0.168334	6.82883	0.00097845	0.0108108	Hif1a	hypoxia inducible factor 1, alpha subunit
NM_001080706	3709	4180	4313	4186	4417	4518	-0.168038	6.10035	0.00417163	0.0304054	Btaf1	B-TFIID TATA-box binding protein associated factor 1
NM_001190734	1682	1982	1944	2190	1881	1960	-0.16803	4.97726	0.0041999	0.0305392	Dcun1d4	DCN1, defective in cullin neddylation 1, domain containing 4 (S. cerevisiae)
NM_001098227	8129	9869	9244	10764	9290	9229	-0.167977	7.25652	0.00284967	0.023404	Sdcbp	syndecan binding protein
NM_178654	3475	4295	3975	4197	4155	4256	-0.167931	6.04215	0.000668769	0.00817048	Pkn2	protein kinase N2
NM_027008	5595	6837	5976	6649	6860	6262	-0.16764	6.69112	0.00187638	0.0174807	Kctd5	potassium channel tetramerisation domain containing 5
NM_053124	5428	6396	6238	6663	6175	6585	-0.167508	6.66493	0.000843619	0.00964193	Smarca5	SWI/SNF related, matrix associated, actin dependent regulator of chromatin, subfamily a, member 5
NM_009223	1219	1441	1500	1524	1477	1471	-0.167492	4.54649	0.00522473	0.0357493	Snn	stannin
NM_198102	2797	3657	3452	3758	3381	3489	-0.167425	5.79459	0.00319555	0.0253656	Tra2a	transformer 2 alpha homolog (Drosophila)
NM_001001182	1112	1300	1275	1306	1366	1292	-0.167352	4.37298	0.00395328	0.0293294	Baz2b	bromodomain adjacent to zinc finger domain, 2B
NM_020332	8686	10241	9324	9767	10744	9853	-0.167343	7.3106	0.00275651	0.0228039	Ank	progressive ankylosis
NM_008448	8273	9707	9268	9474	9959	9859	-0.167275	7.25852	0.00101072	0.0110763	Kif5b	kinesin family member 5B
NM_001159514	1992	2394	2105	2438	2223	2319	-0.167238	5.18815	0.00147633	0.0146931	H2afy	H2A histone family, member Y
NM_011895	834	990	913	1049	933	962	-0.167197	3.94309	0.00537146	0.0363724	Slc35a1	solute carrier family 35 (CMP-sialic acid transporter), member 1
NM_016807	8116	9836	9216	10744	9267	9210	-0.167187	7.25304	0.00299715	0.0242096	Sdcbp	syndecan binding protein
NM_146239	2255	2784	2547	2837	2688	2627	-0.167094	5.41206	0.000920455	0.0103124	Cdk17	cyclin-dependent kinase 17
NM_001048177	4001	4743	4623	4797	4713	4864	-0.166874	6.23071	0.000812745	0.0093585	Jak2	Janus kinase 2
NM_001347209	2797	3654	3451	3758	3381	3489	-0.166872	5.7943	0.00326671	0.0257504	Tra2a	transformer 2 alpha homolog (Drosophila)
NM_008413	4066	4827	4685	4862	4805	4936	-0.166586	6.2534	0.000794932	0.00922113	Jak2	Janus kinase 2
NM_001159515	1991	2392	2102	2438	2222	2318	-0.166334	5.18726	0.0015927	0.0154659	H2afy	H2A histone family, member Y
NM_001347240	1458	1761	1658	1704	1760	1781	-0.165924	4.77615	0.00246295	0.0210454	Bbx	bobby sox homolog (Drosophila)
NM_009952	1540	1977	1949	2033	1900	1941	-0.165611	4.93859	0.00521365	0.0357239	Creb1	cAMP responsive element binding protein 1
NM_213660	5306	6044	5652	5970	6379	5967	-0.165521	6.58013	0.0020663	0.0185915	Stat3	signal transducer and activator of transcription 3
NM_012015	1900	2298	2019	2337	2125	2231	-0.16538	5.12661	0.0018396	0.0172618	H2afy	H2A histone family, member Y
NM_213659	5307	6044	5652	5971	6380	5968	-0.165377	6.58029	0.00208855	0.0187448	Stat3	signal transducer and activator of transcription 3
NM_026106	3033	3983	3680	4188	3648	3658	-0.165308	5.90611	0.00595987	0.0392194	Dr1	down-regulator of transcription 1
NM_172714	1149	1372	1318	1447	1337	1350	-0.165194	4.43165	0.00274121	0.0227223	Lin54	lin-54 homolog (C. elegans)
NM_027823	1010	1221	1114	1145	1216	1238	-0.165171	4.23282	0.00656715	0.0419243	Arhgap42	Rho GTPase activating protein 42
NM_001081132	1722	1883	1883	1965	1868	2087	-0.165079	4.94999	0.0061269	0.0399211	Upf2	UPF2 regulator of nonsense transcripts homolog (yeast)
NM_001305133	1906	2232	2188	2350	2102	2364	-0.164954	5.15274	0.00368047	0.0279397	Gm14296	predicted gene 14296
NM_001305133	1906	2232	2188	2350	2102	2364	-0.164954	5.15274	0.00368047	0.0279397	Gm14296	predicted gene 14296
NM_001305137	1906	2232	2188	2350	2102	2364	-0.164954	5.15274	0.00367972	0.0279397	2210418O10Rik	predicted gene 2210418O10Rik
NM_001305137	1906	2232	2188	2350	2102	2364	-0.164954	5.15274	0.00367972	0.0279397	2210418O10Rik	predicted gene 2210418O10Rik
NM_001190733	1677	1957	1933	2183	1886	1932	-0.164952	4.96846	0.00515103	0.0353797	Dcun1d4	DCN1, defective in cullin neddylation 1, domain containing 4 (S. cerevisiae)
NM_019657	5690	6640	6340	7044	6306	6773	-0.164951	6.71437	0.00116782	0.012361	Hsd17b12	hydroxysteroid (17-beta) dehydrogenase 12
NM_010591	7049	8340	7164	8076	8681	7532	-0.164858	6.98682	0.00774986	0.0471677	Jun	jun proto-oncogene
NM_133828	1539	1975	1949	2033	1900	1941	-0.164828	4.93818	0.00548835	0.0369064	Creb1	cAMP responsive element binding protein 1
NM_001017959	10737	12911	11806	13239	12380	12569	-0.164629	7.6387	0.000413873	0.0057625	Lamp2	lysosomal-associated membrane protein 2
NM_001290369	1357	1603	1546	1720	1517	1619	-0.164615	4.66328	0.00363131	0.0276851	Nmt2	N-myristoyltransferase 2
NM_001159513	1899	2296	2016	2337	2124	2230	-0.164435	5.12568	0.00198196	0.0181507	H2afy	H2A histone family, member Y
NM_177038	1939	2336	2313	2232	2361	2497	-0.164415	5.21053	0.00727107	0.0451527	Trappc8	trafficking protein particle complex 8
NM_028407	3463	3908	3962	4217	3941	4071	-0.164035	5.99563	0.00162778	0.0157357	Ccser2	coiled-coil serine rich 2
NM_008708	1364	1607	1553	1731	1524	1623	-0.163944	4.66943	0.00383924	0.0287603	Nmt2	N-myristoyltransferase 2
NM_013635	1896	2250	2202	2536	2109	2202	-0.163863	5.15782	0.00813471	0.0488695	Sypl	synaptophysin-like protein
NM_001305136	1884	2196	2160	2334	2068	2328	-0.163752	5.13373	0.0043183	0.0311577	2210418O10Rik	predicted gene 2210418O10Rik
NM_001305136	1884	2196	2160	2334	2068	2328	-0.163752	5.13373	0.0043183	0.0311577	2210418O10Rik	predicted gene 2210418O10Rik
NM_001305132	1884	2196	2160	2334	2068	2328	-0.163752	5.13373	0.00431779	0.0311577	Gm14296	predicted gene 14296
NM_001305132	1884	2196	2160	2334	2068	2328	-0.163752	5.13373	0.00431779	0.0311577	Gm14296	predicted gene 14296
NM_133225	3030	3649	3535	3962	3501	3548	-0.16371	5.8435	0.00243673	0.0208823	Acbd3	acyl-Coenzyme A binding domain containing 3
NM_001115010	1151	1372	1318	1453	1338	1350	-0.163579	4.43323	0.00309203	0.0247914	Lin54	lin-54 homolog (C. elegans)
NM_027444	1464	1766	1664	1713	1769	1790	-0.163575	4.78234	0.0027958	0.0230846	Bbx	bobby sox homolog (Drosophila)
NM_009551	3658	4354	4046	4859	4192	3960	-0.163438	6.08364	0.00836696	0.0499033	Zfand5	zinc finger, AN1-type domain 5
NM_009367	5597	6705	6373	7044	6690	6403	-0.163146	6.71458	0.00107369	0.0115955	Tgfb2	transforming growth factor, beta 2
NM_001346525	783	880	869	953	910	870	-0.163123	3.83418	0.0079498	0.0480127	Mbtd1	mbt domain containing 1
NM_178896	1706	2005	1974	2225	1925	1985	-0.163089	4.99938	0.00508285	0.0350015	Dcun1d4	DCN1, defective in cullin neddylation 1, domain containing 4 (S. cerevisiae)
NM_001290368	1361	1605	1548	1727	1521	1622	-0.163087	4.66663	0.00399714	0.0295334	Nmt2	N-myristoyltransferase 2
NM_001329107	5600	6710	6379	7051	6699	6405	-0.162929	6.71575	0.00110903	0.0119057	Tgfb2	transforming growth factor, beta 2
NM_001081193	1048	1343	1227	1302	1264	1330	-0.162866	4.34533	0.00486989	0.033979	Lemd3	LEM domain containing 3
NM_001083882	1876	2153	2004	2369	2051	2097	-0.162655	5.08627	0.00449213	0.0319847	1600012H06Rik	RIKEN cDNA 1600012H06 gene
NM_001291057	1504	1808	1665	1851	1741	1776	-0.16263	4.80718	0.00161495	0.0156397	Lgals8	lectin, galactose binding, soluble 8
NM_008514	5941	7190	6648	7023	7023	7275	-0.162512	6.79743	0.000919176	0.0103035	Lrp6	low density lipoprotein receptor-related protein 6
NM_028248	1081	1230	1184	1358	1240	1177	-0.162481	4.29903	0.0074482	0.045847	Tmem87b	transmembrane protein 87B
NM_001346655	849	956	923	1016	926	1004	-0.162478	3.942	0.00755908	0.0463671	Zzz3	zinc finger, ZZ domain containing 3
NM_026406	1238	1364	1315	1450	1399	1383	-0.162477	4.46441	0.00373315	0.0282105	Rnf115	ring finger protein 115
NM_001171000	1464	1590	1636	1644	1734	1689	-0.162462	4.72466	0.00753189	0.0462661	Ahcyl2	S-adenosylhomocysteine hydrolase-like 2
NM_001290370	1346	1588	1540	1715	1510	1604	-0.162431	4.65408	0.00431149	0.0311302	Nmt2	N-myristoyltransferase 2
NM_134012	769	874	863	944	899	863	-0.162273	3.81942	0.00814161	0.0488972	Mbtd1	mbt domain containing 1
NM_028966	8774	10082	9970	10231	10631	10259	-0.162037	7.34296	0.0015119	0.0149232	Samd4	sterile alpha motif domain containing 4
NM_001083881	1823	2092	1962	2322	1982	2048	-0.161937	5.04881	0.00570591	0.0379695	1600012H06Rik	RIKEN cDNA 1600012H06 gene
NM_007399	7660	9445	8846	9525	9163	9291	-0.161902	7.18874	0.000627569	0.00781003	Adam10	a disintegrin and metallopeptidase domain 10
NM_001310519	4940	5784	5667	6124	5801	5774	-0.161808	6.52781	0.000975014	0.0107892	Pum2	pumilio RNA-binding family member 2
NM_007499	1607	1765	1687	1742	1887	1838	-0.161802	4.83412	0.00736338	0.0455293	Atm	ataxia telangiectasia mutated
NM_001163433	8008	9081	9117	9404	9556	9356	-0.161475	7.20622	0.0015081	0.0148993	Samd4	sterile alpha motif domain containing 4
NM_026369	8537	10498	9746	11494	9767	9808	-0.161465	7.33839	0.00533735	0.0361642	Arpc5	actin related protein 2/3 complex, subunit 5
NM_001310713	3254	4002	3793	4227	3756	3940	-0.16139	5.95724	0.00211757	0.0189342	Agfg1	ArfGAP with FG repeats 1
NM_021414	1465	1592	1636	1648	1736	1690	-0.161385	4.72608	0.00770745	0.0470364	Ahcyl2	S-adenosylhomocysteine hydrolase-like 2
NM_001083880	1789	2056	1943	2291	1947	2020	-0.161383	5.02699	0.00626399	0.0405945	1600012H06Rik	RIKEN cDNA 1600012H06 gene
NM_026451	1791	2057	1945	2293	1949	2022	-0.161265	5.02831	0.00629287	0.0407372	1600012H06Rik	RIKEN cDNA 1600012H06 gene
NM_023311	2525	3167	2841	3363	2853	2992	-0.161216	5.58398	0.00544223	0.0366675	Yipf5	Yip1 domain family, member 5
NM_010512	2012	2443	2239	2499	2245	2482	-0.161201	5.23502	0.00272674	0.0226413	Igf1	insulin-like growth factor 1
NM_001111275	1986	2405	2220	2476	2212	2449	-0.161197	5.2171	0.00287491	0.0235574	Igf1	insulin-like growth factor 1
NM_009408	4166	5218	4871	5274	4982	5117	-0.161137	6.32423	0.00116238	0.0123189	Top1	topoisomerase (DNA) I
NM_172399	2623	3193	3022	3105	3241	3188	-0.161075	5.63572	0.00202273	0.0183603	Ndnf	neuron-derived neurotrophic factor
NM_001160222	4967	5807	5684	6153	5829	5803	-0.160759	6.53426	0.00103127	0.0112424	Pum2	pumilio RNA-binding family member 2
NM_001037221	8993	10325	10198	10490	10903	10505	-0.160628	7.37779	0.00165987	0.0159529	Samd4	sterile alpha motif domain containing 4
NM_133352	15697	19792	18363	21138	17962	19017	-0.16061	8.24162	0.00438091	0.0314808	Tm9sf3	transmembrane 9 superfamily member 3
NM_008667	5130	6508	6161	6801	6008	6393	-0.160506	6.64427	0.00329533	0.0259098	Nab1	Ngfi-A binding protein 1
NM_001042565	1358	1660	1545	1743	1594	1591	-0.160465	4.68241	0.00330932	0.0259543	Wsb1	WD repeat and SOCS box-containing 1
NM_001047159	1723	2176	2045	2328	2031	2057	-0.160421	5.06259	0.00614925	0.0400305	Net1	neuroepithelial cell transforming gene 1
NM_009163	6838	8200	8140	8012	8545	8459	-0.160388	7.02737	0.00371888	0.0281341	Sgpl1	sphingosine phosphate lyase 1
NM_001316673	6832	8193	8137	8007	8538	8455	-0.160313	7.0264	0.0037589	0.0283158	Sgpl1	sphingosine phosphate lyase 1
NM_001316674	6832	8192	8137	8007	8538	8455	-0.160255	7.02637	0.00377485	0.0284161	Sgpl1	sphingosine phosphate lyase 1
NM_153794	1273	1474	1520	1540	1489	1583	-0.160153	4.58733	0.00726766	0.0451527	Fam210a	family with sequence similarity 210, member A
NM_001164167	1649	1982	1754	2034	1905	1880	-0.160118	4.92211	0.00263958	0.0221768	Pias2	protein inhibitor of activated STAT 2
NM_153412	9447	11099	10741	10848	11231	11721	-0.160036	7.46127	0.00252386	0.021475	Phldb2	pleckstrin homology like domain, family B, member 2
NM_001346503	3038	3496	3462	3604	3533	3671	-0.160016	5.81577	0.00168748	0.0161679	Pds5b	PDS5 cohesin associated factor B
NM_194051	13099	16056	15328	17555	14680	15834	-0.15991	7.96731	0.00569704	0.0379223	Rtn4	reticulon 4
NM_152806	8908	10121	9954	10522	10391	10442	-0.159894	7.35229	0.000972196	0.0107801	Ddx17	DEAD (Asp-Glu-Ala-Asp) box polypeptide 17
NM_026509	3092	3718	3256	3723	3677	3478	-0.159725	5.82468	0.00202833	0.0183867	Murc	muscle-related coiled-coil protein
NM_175310	3036	3494	3461	3602	3533	3671	-0.159552	5.81527	0.00175633	0.0166574	Pds5b	PDS5 cohesin associated factor B
NM_013752	1243	1569	1418	1544	1543	1480	-0.159482	4.57272	0.00393215	0.0292632	Nbn	nibrin
NM_001252442	9498	11191	10788	10937	11298	11788	-0.159201	7.47029	0.00245243	0.0210054	Phldb2	pleckstrin homology like domain, family B, member 2
NM_001331050	1226	1528	1402	1622	1409	1461	-0.15903	4.54779	0.00704391	0.0440976	Hccs	holocytochrome c synthetase
NM_001040187	13242	15392	14932	14978	16313	15815	-0.158984	7.93986	0.0036154	0.0276137	Ddx17	DEAD (Asp-Glu-Ala-Asp) box polypeptide 17
NM_015774	2470	2953	2785	3063	2848	2966	-0.158854	5.53075	0.00131527	0.0134559	Ero1l	ERO1-like (S. cerevisiae)
NM_010306	6573	8145	7839	8713	7766	7900	-0.15884	6.9877	0.00284392	0.0233656	Gnai3	guanine nucleotide binding protein (G protein), alpha inhibiting 3
NM_001310707	1704	1929	1791	2021	1900	1953	-0.158617	4.93513	0.00260504	0.0219502	Sorbs2	sorbin and SH3 domain containing 2
NM_199080	13244	15393	14934	14984	16318	15823	-0.158571	7.94023	0.00370356	0.028069	Ddx17	DEAD (Asp-Glu-Ala-Asp) box polypeptide 17
NM_001077237	1137	1401	1236	1441	1307	1333	-0.15853	4.40946	0.00526062	0.0359083	BC003331	cDNA sequence BC003331
NM_001166585	6333	7053	7177	7309	7578	7388	-0.158307	6.85853	0.00315458	0.0251608	Tead1	TEA domain family member 1
NM_024258	2683	2985	2847	3167	3012	3049	-0.158301	5.58657	0.00187256	0.0174527	Usp16	ubiquitin specific peptidase 16
NM_057172	5268	6158	5897	6381	6283	6090	-0.157929	6.60959	0.00106781	0.0115594	Fubp1	far upstream element (FUSE) binding protein 1
NM_008602	1668	2009	1768	2060	1927	1906	-0.157822	4.93914	0.00314005	0.0251006	Pias2	protein inhibitor of activated STAT 2
NM_177326	7567	9459	8724	9485	9098	9253	-0.157587	7.17906	0.000964667	0.0107077	Pak2	p21 protein (Cdc42/Rac)-activated kinase 2
NM_001134829	7712	9305	9118	9397	9375	9502	-0.157344	7.20184	0.00158531	0.0154081	Lpgat1	lysophosphatidylglycerol acyltransferase 1
NM_001166584	6374	7126	7216	7352	7654	7448	-0.157287	6.86957	0.00325581	0.0256926	Tead1	TEA domain family member 1
NM_027992	2165	2660	2491	2789	2623	2506	-0.157062	5.3647	0.00282718	0.0232636	Tmem106b	transmembrane protein 106B
NM_001347077	3214	3935	3740	4197	3707	3884	-0.156993	5.93846	0.00300252	0.0242257	Agfg1	ArfGAP with FG repeats 1
NM_172266	7733	9339	9138	9440	9410	9513	-0.156928	7.20613	0.00156775	0.0153064	Lpgat1	lysophosphatidylglycerol acyltransferase 1
NM_009873	5392	6312	6255	6232	6423	6791	-0.156801	6.66198	0.00486159	0.0339324	Cdk6	cyclin-dependent kinase 6
NM_001081319	1845	2047	2090	2184	2154	2150	-0.15666	5.07779	0.00412847	0.0301929	Ric1	RAB6A GEF complex partner 1
NM_009346	6366	7112	7204	7349	7647	7435	-0.15643	6.86764	0.00342994	0.02659	Tead1	TEA domain family member 1
NM_001276767	3612	4284	4069	4469	4206	4294	-0.155884	6.07614	0.00121649	0.0127608	Zc3h11a	zinc finger CCCH type containing 11A
NM_001309437	5892	6628	6759	7459	6513	6962	-0.155781	6.76629	0.00551473	0.0370402	Aebp2	AE binding protein 2
NM_001309436	5891	6626	6758	7459	6510	6961	-0.155766	6.766	0.00558998	0.0374341	Aebp2	AE binding protein 2
NM_013657	7675	9588	8715	9519	9538	9074	-0.154955	7.19309	0.00164516	0.0158398	Sema3c	sema domain, immunoglobulin domain (Ig), short basic domain, secreted, (semaphorin) 3C
NM_001033475	1757	2170	2021	2155	2152	2137	-0.154922	5.06705	0.00259143	0.0218831	Tmed8	transmembrane p24 trafficking protein 8
NM_011673	3653	4499	4125	4804	4206	4301	-0.154801	6.11244	0.00391351	0.0291445	Ugcg	UDP-glucose ceramide glucosyltransferase
NM_001346609	1999	2374	2266	2511	2276	2416	-0.154602	5.22695	0.00277551	0.0229523	Scamp1	secretory carrier membrane protein 1
NM_001082485	1472	1697	1692	1709	1741	1824	-0.154556	4.77825	0.00740868	0.0457045	Zfp266	zinc finger protein 266
NM_001135019	1472	1696	1692	1708	1741	1824	-0.154546	4.77798	0.00749771	0.0461087	Zfp266	zinc finger protein 266
NM_027412	2383	2970	2862	3072	2895	2935	-0.154507	5.53253	0.0029488	0.0239445	Ttc9c	tetratricopeptide repeat domain 9C
NM_001160221	5130	5998	5900	6366	6095	6027	-0.15386	6.58665	0.00174156	0.0165606	Pum2	pumilio RNA-binding family member 2
NM_144530	3582	4246	4038	4441	4165	4276	-0.153639	6.06524	0.00149098	0.0147911	Zc3h11a	zinc finger CCCH type containing 11A
NM_010472	3345	4089	3892	4366	3883	4041	-0.153607	5.9969	0.00329121	0.0258962	Agfg1	ArfGAP with FG repeats 1
NM_030723	5131	5999	5901	6369	6097	6029	-0.15357	6.58704	0.00178038	0.0168336	Pum2	pumilio RNA-binding family member 2
NM_026868	2157	2592	2407	2668	2635	2464	-0.153373	5.33539	0.00289755	0.0236824	Abhd13	abhydrolase domain containing 13
NM_001039214	2689	3327	3149	3336	3182	3423	-0.153085	5.69135	0.00333686	0.0260559	Mex3c	mex3 RNA binding family member C
NM_145609	2047	2380	2396	2625	2336	2454	-0.152985	5.26777	0.00561368	0.0375411	Msantd4	Myb/SANT-like DNA-binding domain containing 4 with coiled-coils
NM_001081119	2152	2586	2403	2666	2630	2457	-0.152958	5.33256	0.00303354	0.0244394	Abhd13	abhydrolase domain containing 13
NM_001326356	1859	2333	2124	2404	2293	2155	-0.152925	5.15404	0.00488281	0.0340354	Rbm7	RNA binding motif protein 7
NM_145491	5246	6466	6011	6968	6008	6266	-0.152818	6.64294	0.00508622	0.0350015	Rhoq	ras homolog family member Q
NM_001161618	2951	3329	3370	3617	3313	3565	-0.152744	5.7691	0.00456229	0.0323561	Cul5	cullin 5
NM_001160219	5172	6057	5952	6423	6161	6085	-0.152636	6.60008	0.00188923	0.0175852	Pum2	pumilio RNA-binding family member 2
NM_001160220	5171	6056	5951	6423	6159	6085	-0.15254	6.59987	0.00190101	0.0176383	Pum2	pumilio RNA-binding family member 2
NM_026011	3720	4391	4225	4818	4206	4386	-0.152473	6.12196	0.00432252	0.0311577	Arl8b	ADP-ribosylation factor-like 8B
NM_001310446	1430	1698	1496	1647	1696	1680	-0.152203	4.70663	0.00640444	0.0413052	Dab2	disabled 2, mitogen-responsive phosphoprotein
NM_172301	2400	2924	2726	3186	2709	2852	-0.152199	5.50523	0.00719438	0.0448184	Ccnb1	cyclin B1
NM_023118	1448	1728	1524	1676	1724	1707	-0.151646	4.73024	0.00615731	0.0400587	Dab2	disabled 2, mitogen-responsive phosphoprotein
NM_001172097	4228	5172	4699	5505	4949	4868	-0.151615	6.31386	0.00402586	0.0296637	Cacul1	CDK2 associated, cullin domain 1
NM_133673	2231	2656	2400	2707	2572	2643	-0.151458	5.36287	0.00221495	0.0195058	Tor1b	torsin family 1, member B
NM_001004436	5323	6469	6374	6672	6273	6789	-0.151446	6.67961	0.0043285	0.0311904	Wapl	WAPL cohesin release factor
NM_001301330	5313	6449	6352	6656	6253	6771	-0.151319	6.67558	0.00431111	0.0311302	Wapl	WAPL cohesin release factor
NM_027807	3000	3381	3442	3680	3382	3632	-0.151283	5.79545	0.00524448	0.0358392	Cul5	cullin 5
NM_029153	2007	2385	2281	2530	2299	2429	-0.150966	5.23605	0.00333552	0.0260559	Scamp1	secretory carrier membrane protein 1
NM_001159964	2200	2517	2563	2809	2491	2628	-0.15058	5.36299	0.00732797	0.0453363	Eps15	epidermal growth factor receptor pathway substrate 15
NM_001302386	1903	2288	2040	2273	2309	2194	-0.150416	5.13725	0.00410444	0.0300783	Clcn4	chloride channel, voltage-sensitive 4
NM_028906	3874	4920	4413	4595	4883	4858	-0.150289	6.2188	0.00607958	0.0397328	Dpp8	dipeptidylpeptidase 8
NM_001039934	1122	1308	1235	1348	1301	1340	-0.150115	4.37283	0.00556261	0.0373139	Map2	microtubule-associated protein 2
NM_001114334	2147	2502	2373	2653	2433	2560	-0.149988	5.31075	0.00295924	0.0239752	Rps6kb1	ribosomal protein S6 kinase, polypeptide 1
NM_172752	1567	1796	1679	1928	1731	1834	-0.149857	4.83357	0.00596284	0.0392194	Sorbs2	sorbin and SH3 domain containing 2
NM_001310708	1541	1756	1642	1890	1695	1797	-0.149719	4.80406	0.00643069	0.0413879	Sorbs2	sorbin and SH3 domain containing 2
NM_018785	4105	4810	4611	5100	4670	4964	-0.149274	6.25665	0.00280045	0.0231053	Prpf40a	pre-mRNA processing factor 40A
NM_145452	2068	2513	2345	2585	2358	2598	-0.148617	5.29015	0.00514158	0.0353373	Rasa1	RAS p21 protein activator 1
NM_001039088	2431	2991	2864	3196	2920	2905	-0.148538	5.54827	0.00482973	0.0337971	Seh1l	SEH1-like (S. cerevisiae)
NM_008632	1098	1269	1205	1326	1254	1313	-0.148494	4.33679	0.00689542	0.04342	Map2	microtubule-associated protein 2
NM_001326355	1935	2437	2226	2499	2412	2268	-0.148455	5.21906	0.00561278	0.0375411	Rbm7	RNA binding motif protein 7
NM_027045	3920	4427	4509	4754	4584	4684	-0.148303	6.18504	0.00428077	0.0309498	Ccser2	coiled-coil serine rich 2
NM_008689	5715	7003	6454	6620	7068	7179	-0.147546	6.75909	0.0069251	0.0435372	Nfkb1	nuclear factor of kappa light polypeptide gene enhancer in B cells 1, p105
NM_007869	2177	2518	2430	2605	2563	2602	-0.147531	5.33317	0.00307256	0.0246617	Dnajc1	DnaJ heat shock protein family (Hsp40) member C1
NM_144948	1932	2435	2222	2496	2410	2268	-0.147465	5.21755	0.0059022	0.0388917	Rbm7	RNA binding motif protein 7
NM_010730	29053	33839	31295	36120	33628	33066	-0.14686	9.05806	0.00226897	0.0198117	Anxa1	annexin A1
NM_001290485	9582	11444	10369	11509	11363	11360	-0.146826	7.47206	0.00166926	0.0160289	Lamp2	lysosomal-associated membrane protein 2
NM_011203	4760	5492	5199	5795	5563	5507	-0.146802	6.45045	0.00223226	0.0195863	Ptpn12	protein tyrosine phosphatase, non-receptor type 12
NM_001205219	1569	1805	1683	1937	1742	1843	-0.146422	4.8394	0.00692777	0.0435372	Sorbs2	sorbin and SH3 domain containing 2
NM_199038	2743	3118	3073	3426	3122	3214	-0.145919	5.66093	0.00477506	0.0335015	Casc4	cancer susceptibility candidate 4
NM_001331045	2180	2554	2443	2792	2449	2598	-0.145703	5.34411	0.00652049	0.041724	Abi1	abl-interactor 1
NM_001077192	2180	2554	2443	2792	2449	2598	-0.145703	5.34411	0.00651683	0.0417181	Abi1	abl-interactor 1
NM_177054	2868	3286	3208	3575	3281	3373	-0.145703	5.72828	0.00398999	0.0295104	Casc4	cancer susceptibility candidate 4
NM_001331044	2181	2555	2443	2794	2451	2599	-0.14519	5.34476	0.00672666	0.042719	Abi1	abl-interactor 1
NM_001159729	5977	6918	6509	7230	7234	6742	-0.144764	6.78	0.00397942	0.0294726	Rab23	RAB23, member RAS oncogene family
NM_001110310	2393	2990	2759	2947	2957	2978	-0.144393	5.52455	0.00443951	0.0317779	Snx12	sorting nexin 12
NM_021436	1852	2384	2146	2382	2252	2327	-0.144164	5.17244	0.00627037	0.0406105	Tmeff1	transmembrane protein with EGF-like and two follistatin-like domains 1
NM_001168505	4536	5475	5240	5689	5454	5515	-0.144005	6.4312	0.00283296	0.0232933	Shoc2	soc-2 (suppressor of clear) homolog (C. elegans)
NM_019658	4545	5502	5270	5707	5477	5549	-0.143624	6.4375	0.00299645	0.0242096	Shoc2	soc-2 (suppressor of clear) homolog (C. elegans)
NM_001277221	7002	8810	8103	9383	8213	8523	-0.143328	7.07893	0.00720121	0.044835	Crk	v-crk avian sarcoma virus CT10 oncogene homolog
NM_008861	6383	7760	7443	7692	7862	8022	-0.14314	6.93249	0.00489596	0.0340837	Pkd2	polycystic kidney disease 2
NM_019734	4734	5534	5322	6058	5439	5564	-0.143024	6.46461	0.00484387	0.0338668	Asah1	N-acylsphingosine amidohydrolase 1
NM_009874	1403	1611	1529	1707	1599	1667	-0.142533	4.68669	0.0074509	0.045847	Cdk7	cyclin-dependent kinase 7
NM_023053	5701	6712	6506	6884	6954	6864	-0.141894	6.74408	0.0037356	0.0282192	Twsg1	twisted gastrulation BMP signaling modulator 1
NM_026274	2244	2709	2594	2876	2749	2640	-0.140432	5.41812	0.00626412	0.0405945	Rspry1	ring finger and SPRY domain containing 1
NM_001204915	4958	5961	5818	6548	5853	5936	-0.140332	6.56717	0.00775065	0.0471677	Reep3	receptor accessory protein 3
NM_025509	2587	3160	2784	3282	3062	2999	-0.140287	5.59473	0.00668053	0.0424761	Ostc	oligosaccharyltransferase complex subunit (non-catalytic)
NM_178606	4951	5961	5817	6547	5850	5935	-0.139983	6.5666	0.00798699	0.0482103	Reep3	receptor accessory protein 3
NM_008999	6183	7266	6767	7501	7635	7022	-0.139859	6.84092	0.00609105	0.0397837	Rab23	RAB23, member RAS oncogene family
NM_027554	2373	2844	2493	2829	2832	2787	-0.139661	5.4498	0.00639469	0.0412746	Usp38	ubiquitin specific peptidase 38
NM_152801	3289	3807	3727	3846	4038	3980	-0.139606	5.94007	0.00818267	0.0490758	Arhgef6	Rac/Cdc42 guanine nucleotide exchange factor (GEF) 6
NM_001302387	1897	2278	2013	2278	2285	2218	-0.139464	5.13261	0.00720636	0.0448541	Clcn4	chloride channel, voltage-sensitive 4
NM_016676	5024	6057	5706	6507	6075	5818	-0.139464	6.57189	0.00620979	0.0403029	Rab10	RAB10, member RAS oncogene family
NM_175465	2078	2433	2327	2533	2494	2471	-0.139298	5.27744	0.00476534	0.0334878	Sestd1	SEC14 and spectrin domains 1
NM_001081163	5776	6944	6328	6969	7238	6664	-0.139287	6.75448	0.007116	0.0444547	Chsy1	chondroitin sulfate synthase 1
NM_001205369	3050	3473	3365	3782	3480	3592	-0.139229	5.81052	0.00558801	0.0374341	Casc4	cancer susceptibility candidate 4
NM_001205370	2925	3305	3230	3633	3321	3433	-0.139142	5.74698	0.00655924	0.0419026	Casc4	cancer susceptibility candidate 4
NM_178610	3220	3676	3542	4064	3609	3788	-0.13905	5.88863	0.00787467	0.0477193	Krr1	KRR1, small subunit (SSU) processome component, homolog (yeast)
NM_011334	1943	2335	2086	2332	2376	2269	-0.138687	5.17339	0.00767546	0.0469208	Clcn4	chloride channel, voltage-sensitive 4
NM_145959	6313	7778	7358	7676	7946	7875	-0.138286	6.92513	0.00643469	0.0413889	Fam91a1	family with sequence similarity 91, member A1
NM_181750	2813	3366	3086	3493	3296	3376	-0.138116	5.7155	0.00434928	0.0312879	R3hdm1	R3H domain containing 1
NM_001145779	2769	3200	3099	3487	3208	3268	-0.137395	5.68596	0.00630432	0.0407937	Kif2a	kinesin family member 2A
NM_007840	28751	34882	31029	37295	32981	33699	-0.136672	9.06853	0.0080897	0.0486667	Ddx5	DEAD (Asp-Glu-Ala-Asp) box polypeptide 5
NM_009817	2963	3401	3180	3441	3461	3589	-0.136256	5.7607	0.00778586	0.0472874	Cast	calpastatin
NM_008442	2775	3205	3106	3494	3219	3280	-0.135924	5.68955	0.00678341	0.0429529	Kif2a	kinesin family member 2A
NM_007739	6067	7386	7067	7393	7493	7642	-0.135717	6.86293	0.00677047	0.0429088	Col8a1	collagen, type VIII, alpha 1
NM_001301156	2862	3271	3085	3330	3337	3472	-0.135498	5.71106	0.00828548	0.0495543	Cast	calpastatin
NM_001301157	2861	3270	3085	3328	3337	3472	-0.135462	5.71076	0.00834519	0.0498148	Cast	calpastatin
NM_001164200	3273	3989	3730	4115	4066	3901	-0.134539	5.96305	0.00646724	0.0415116	Prkacb	protein kinase, cAMP dependent, catalytic, beta
NM_001164199	3273	3988	3729	4115	4066	3900	-0.134406	5.96286	0.0065245	0.041724	Prkacb	protein kinase, cAMP dependent, catalytic, beta
NM_001164198	3273	3988	3729	4115	4066	3900	-0.134406	5.96286	0.0065245	0.041724	Prkacb	protein kinase, cAMP dependent, catalytic, beta
NM_025951	2841	3519	3203	3695	3370	3458	-0.132921	5.76241	0.00834125	0.049805	Pi4k2b	phosphatidylinositol 4-kinase type 2 beta
NM_009443	6062	7251	6767	7599	7248	7283	-0.131555	6.83443	0.00492449	0.034216	Tgoln1	trans-golgi network protein
NM_001164159	4987	6038	5557	6113	6012	6152	-0.130617	6.55833	0.0063608	0.0410728	Ppp6r3	protein phosphatase 6, regulatory subunit 3
NM_029456	5143	6216	5749	6306	6225	6344	-0.129253	6.60409	0.00688899	0.0433922	Ppp6r3	protein phosphatase 6, regulatory subunit 3
NM_028999	5210	6313	5848	6415	6331	6441	-0.127514	6.62683	0.00767351	0.0469208	Ppp6r3	protein phosphatase 6, regulatory subunit 3
Upregulated in Sox9 RNAi
ID	t2.scramble_1	t2.scramble_2	t2.scramble_3	t2.siRNA_1	t2.siRNA_2	t2.siRNA_3	tag.logFC	tag.logCPM	tag.PValue	tag.FDR	symbol	Gene name
NM_001136081	8798	10934	9738	12998	12804	12991	0.126522	7.51588	0.00808545	0.0486667	Ssrp1	structure specific recognition protein 1
NM_001002011	19390	23181	20904	28301	28007	27384	0.127239	8.6245	0.0065463	0.0418447	Lmna	lamin A
NM_010736	6375	7640	6863	9214	9228	9085	0.127419	7.02077	0.0077742	0.0472463	Ltbr	lymphotoxin B receptor
NM_016696	16935	19545	18182	23942	24560	23690	0.128553	8.41098	0.00809419	0.0486667	Gpc1	glypican 1
NM_182990	8933	11072	9868	13178	13046	13159	0.128625	7.53668	0.00699149	0.043833	Ssrp1	structure specific recognition protein 1
NM_001308450	5328	6431	5835	7817	7902	7507	0.12949	6.77476	0.00831125	0.0496671	Aldh2	aldehyde dehydrogenase 2, mitochondrial
NM_019422	3367	3925	3637	4825	4833	4783	0.129621	6.08967	0.00806432	0.0485683	Elovl1	elongation of very long chain fatty acids (FEN1/Elo2, SUR4/Elo3, yeast)-like 1
NM_178942	2794	3187	3027	4083	3948	3883	0.129985	5.81194	0.00830559	0.0496471	Il17rc	interleukin 17 receptor C
NM_001164352	12661	15529	13602	18664	18673	17847	0.130382	8.02231	0.00820209	0.0491374	Efemp2	epidermal growth factor-containing fibulin-like extracellular matrix protein 2
NM_153103	9264	11528	10100	13765	13504	13525	0.131029	7.58619	0.00642513	0.0413879	Kif1c	kinesin family member 1C
NM_001110791	9464	11518	10410	14167	13758	13560	0.131112	7.61022	0.00485977	0.0339324	Sf1	splicing factor 1
NM_001077507	26458	30560	27763	38149	36928	37174	0.131671	9.04579	0.0052973	0.0360071	Gnas	GNAS (guanine nucleotide binding protein, alpha stimulating) complex locus
NM_146211	7169	8913	7990	10878	10602	10326	0.131682	7.22679	0.00606963	0.0397039	Colgalt1	collagen beta (1-O)galactosyltransferase 1
NM_144879	1717	2047	1887	2569	2472	2435	0.131824	5.13952	0.00837301	0.0499255	Vash2	vasohibin 2
NM_001109909	3443	4011	3684	5055	4739	4951	0.131875	6.11821	0.00737114	0.0455642	Srrt	serrate RNA effector molecule homolog (Arabidopsis)
NM_019748	3477	4210	3838	5353	4918	4975	0.131925	6.16602	0.00763505	0.0467167	Sae1	SUMO1 activating enzyme subunit 1
NM_001109910	3443	4010	3684	5055	4739	4951	0.131996	6.11815	0.00732124	0.0453363	Srrt	serrate RNA effector molecule homolog (Arabidopsis)
NM_022000	26761	30872	28066	38589	37335	37575	0.132028	9.06156	0.00521827	0.0357277	Gnas	GNAS (guanine nucleotide binding protein, alpha stimulating) complex locus
NM_001310085	26761	30874	28066	38590	37335	37579	0.13206	9.06161	0.00521747	0.0357277	Gnas	GNAS (guanine nucleotide binding protein, alpha stimulating) complex locus
NM_010309	26761	30874	28066	38590	37335	37579	0.13206	9.06161	0.0052144	0.0357239	Gnas	GNAS (guanine nucleotide binding protein, alpha stimulating) complex locus
NM_201618	26761	30874	28066	38590	37335	37579	0.13206	9.06161	0.00520908	0.0357101	Gnas	GNAS (guanine nucleotide binding protein, alpha stimulating) complex locus
NM_021474	12511	15354	13414	18423	18510	17643	0.132267	8.00547	0.00775745	0.0471946	Efemp2	epidermal growth factor-containing fibulin-like extracellular matrix protein 2
NM_029576	4962	5841	5300	7178	7216	6921	0.132363	6.6496	0.00713687	0.0445373	Rab1b	RAB1B, member RAS oncogene family
NM_031405	3445	4023	3695	5068	4750	4965	0.132442	6.12165	0.00704847	0.0441061	Srrt	serrate RNA effector molecule homolog (Arabidopsis)
NM_001346709	3468	3941	3700	5043	4791	4887	0.132468	6.11565	0.00712768	0.0445057	Gps1	G protein pathway suppressor 1
NM_145370	3506	4002	3734	5093	4856	4949	0.132717	6.13279	0.00678653	0.0429601	Gps1	G protein pathway suppressor 1
NM_012030	2372	2856	2523	3499	3352	3408	0.132793	5.59505	0.00779052	0.0472891	Slc9a3r1	solute carrier family 9 (sodium/hydrogen exchanger), member 3 regulator 1
NM_007838	7803	9530	8369	11878	11285	10852	0.13297	7.32272	0.00794205	0.0479813	Ddost	dolichyl-di-phosphooligosaccharide-protein glycotransferase
NM_053086	6751	7728	7235	9941	9172	9675	0.133128	7.08212	0.00651477	0.0417173	Nolc1	nucleolar and coiled-body phosphoprotein 1
NM_001039351	6750	7728	7233	9940	9171	9673	0.133132	7.08191	0.00650763	0.041684	Nolc1	nucleolar and coiled-body phosphoprotein 1
NM_001039352	6751	7730	7238	9945	9173	9679	0.133256	7.0825	0.00646938	0.041513	Nolc1	nucleolar and coiled-body phosphoprotein 1
NM_001039353	6750	7730	7236	9944	9172	9677	0.13326	7.0823	0.00646211	0.041491	Nolc1	nucleolar and coiled-body phosphoprotein 1
NM_001111102	14744	17919	15901	21430	21775	21068	0.133534	8.24092	0.00582337	0.0385608	Lmna	lamin A
NM_016891	6979	8179	7614	10097	10218	9860	0.133891	7.15018	0.00524534	0.0358392	Ppp2r1a	protein phosphatase 2, regulatory subunit A, alpha
NM_010380	6519	7737	6779	9589	9303	8987	0.134104	7.03555	0.00744239	0.0458417	H2-D1	histocompatibility 2, D region locus 1
NM_001081394	4929	6001	5505	7451	7212	7110	0.134671	6.67886	0.00455536	0.0323282	Tmem248	transmembrane protein 248
NM_011311	25396	31813	29342	40477	37332	36805	0.134876	9.07373	0.00675103	0.0428142	S100a4	S100 calcium binding protein A4
NM_001004363	3009	3578	3210	4280	4403	4302	0.134887	5.93418	0.00791363	0.0479016	Nuak1	NUAK family, SNF1-like kinase, 1
NM_001285902	1946	2275	2117	2910	2732	2766	0.135068	5.30715	0.00631076	0.0408231	Eri3	exoribonuclease 3
NM_008906	8066	9215	8265	11647	11364	10909	0.135267	7.31788	0.00769072	0.0469609	Ctsa	cathepsin A
NM_001045489	19018	22896	21205	28060	28488	27127	0.135608	8.62039	0.00456537	0.0323605	Mfge8	milk fat globule-EGF factor 8 protein
NM_011942	2135	2445	2210	3110	2917	2990	0.135784	5.40761	0.00835669	0.0498558	Lypla2	lysophospholipase 2
NM_001114088	5930	6829	6256	8741	8413	8098	0.135819	6.89196	0.00603521	0.0395507	Pdlim7	PDZ and LIM domain 7
NM_028782	3055	3596	3223	4560	4276	4272	0.136065	5.94646	0.00644927	0.0414456	Lonp1	lon peptidase 1, mitochondrial
NM_008594	19398	23358	21606	28605	29094	27653	0.136118	8.64878	0.0045468	0.0322781	Mfge8	milk fat globule-EGF factor 8 protein
NM_001081019	6167	7242	6688	9114	8896	8672	0.136437	6.97126	0.00395	0.0293252	Gm12657	predicted gene 12657
NM_007457	3545	4215	3859	5391	4983	5053	0.13663	6.18089	0.00530262	0.0360308	Ap1s1	adaptor protein complex AP-1, sigma 1
NM_001039080	2308	2675	2570	3368	3328	3334	0.136679	5.56096	0.00566807	0.0378415	Rbms2	RNA binding motif, single stranded interacting protein 2
NM_001040690	3382	4032	3714	4989	4771	5011	0.136774	6.11862	0.0051184	0.0352117	Rap1gds1	RAP1, GTP-GDP dissociation stimulator 1
NM_028994	5450	6610	6145	8187	8034	7932	0.1368	6.82757	0.0036672	0.0278684	Pck2	phosphoenolpyruvate carboxykinase 2 (mitochondrial)
NM_001286759	3380	4031	3712	4988	4770	5010	0.137141	6.11815	0.00500615	0.0346161	Rap1gds1	RAP1, GTP-GDP dissociation stimulator 1
NM_019694	3053	3626	3338	4452	4379	4469	0.137193	5.96738	0.00466165	0.0328877	Letm1	leucine zipper-EF-hand containing transmembrane protein 1
NM_013686	19743	23714	21596	30148	27798	28441	0.137221	8.66492	0.00360055	0.0275365	Tcp1	t-complex protein 1
NM_053092	6240	7555	7052	9253	9229	9182	0.137236	7.02326	0.00362956	0.0276851	Kars	lysyl-tRNA synthetase
NM_001130868	6373	7684	7203	9429	9409	9378	0.137298	7.05173	0.00362376	0.0276552	Kars	lysyl-tRNA synthetase
NM_019877	2575	3106	2816	3882	3788	3611	0.137316	5.72972	0.00604882	0.0396038	Copz2	coatomer protein complex, subunit zeta 2
NM_008983	3793	4569	4151	5427	5701	5477	0.137317	6.28764	0.00751103	0.0461774	Ptprk	protein tyrosine phosphatase, receptor type, K
NM_001286384	6378	7691	7205	9434	9417	9385	0.137377	7.05272	0.00360887	0.0275904	Kars	lysyl-tRNA synthetase
NM_028057	2169	2640	2453	3305	3180	3159	0.138049	5.50344	0.00466657	0.0329117	Cyb5r1	cytochrome b5 reductase 1
NM_001290712	19309	23173	21113	29518	27186	27806	0.138184	8.63276	0.00341773	0.0265526	Tcp1	t-complex protein 1
NM_027854	5038	6219	5638	7630	7446	7352	0.138197	6.72	0.00379826	0.0285326	Tmem248	transmembrane protein 248
NM_019711	2374	2761	2641	3458	3443	3435	0.138209	5.60359	0.00513608	0.035322	Rbms2	RNA binding motif, single stranded interacting protein 2
NM_145459	3353	4168	3765	5064	4776	5141	0.138267	6.13819	0.00660815	0.0421526	Zfp503	zinc finger protein 503
NM_008774	26241	30324	27482	38610	36266	36937	0.138326	9.03672	0.0038005	0.0285395	Pabpc1	poly (A) binding protein, cytoplasmic 1
NM_007907	72697	90202	78771	108394	107456	105057	0.138996	10.5577	0.00395635	0.0293421	Eef2	eukaryotic translation elongation factor 2
NM_133779	2781	3316	2923	4105	3895	3995	0.139184	5.81729	0.00529487	0.0360071	Pigt	phosphatidylinositol glycan anchor biosynthesis, class T
NM_001002239	4296	5239	4844	6529	6324	6258	0.139431	6.48861	0.00340348	0.0264801	Rpl17	ribosomal protein L17
NM_019880	11354	13840	12574	17531	16602	16094	0.140002	7.88149	0.00358881	0.027476	Mtch1	mitochondrial carrier 1
NM_001166031	1763	2090	1878	2563	2455	2608	0.140147	5.16444	0.00704936	0.0441061	Mrps2	mitochondrial ribosomal protein S2
NM_026170	6242	7460	6746	9248	9168	8790	0.140244	6.99759	0.00363466	0.0276992	Ergic1	endoplasmic reticulum-golgi intermediate compartment (ERGIC) 1
NM_007456	2002	2366	2227	2902	2905	2968	0.140277	5.36681	0.00523256	0.0357915	Ap1m1	adaptor-related protein complex AP-1, mu subunit 1
NM_001285891	1958	2403	2164	3042	2837	2801	0.140427	5.3503	0.00577356	0.0382867	Sae1	SUMO1 activating enzyme subunit 1
NM_011287	16023	18118	16378	23517	21955	21888	0.140502	8.30455	0.00540098	0.0364693	Rpl10a	ribosomal protein L10A
NM_001256112	2520	2941	2679	3796	3495	3551	0.140518	5.67075	0.00532805	0.0361358	Mtfr1l	mitochondrial fission regulator 1-like
[truncated: 1,732 more rows]

## Sheet: Table 2_RNAseq_2h_all data
Supplementary Table 2: RNA sequencing all expressed targets at t=2h in ATDC5 differentiation
ID	t2.scramble_1	t2.scramble_2	t2.scramble_3	t2.siRNA_1	t2.siRNA_2	t2.siRNA_3	tag.logFC	tag.logCPM	tag.PValue	tag.FDR	symbol
NM_009538	1901	2326	2399	1257	978	1013	-1.30076	4.77882	2.7933e-60	6.02431e-56	Plagl1
NM_009498	2548	2951	2685	2400	2132	2127	-0.571117	5.34451	2.08391e-25	2.24719e-21	Vamp3
NM_029166	2955	3541	3421	2680	2829	2613	-0.559075	5.62561	6.63973e-25	4.7733e-21	Uhrf1bp1l
NM_133945	469	556	531	405	329	328	-0.823616	2.84213	6.85324e-24	3.6951e-20	Vrk3
NM_172643	2361	3000	2751	2308	2280	2264	-0.513026	5.35255	1.52025e-23	6.55744e-20	Zbtb41
NM_178620	1815	2246	1983	1665	1734	1644	-0.531468	4.92068	4.45518e-22	1.38408e-18	Mfsd11
NM_033618	7585	9047	8474	7293	6990	7508	-0.475919	7.00176	4.4923e-22	1.38408e-18	Supt16
NM_145543	605	817	697	1303	1291	1263	0.595194	3.99141	4.01754e-21	1.08308e-17	Clcc1
NM_001177771	622	833	703	1311	1315	1284	0.588487	4.01364	1.03544e-20	2.48126e-17	Clcc1
NM_001305875	663	750	705	1281	1217	1208	0.534009	3.95786	1.31077e-19	2.82694e-16	Limk1
NM_010717	673	780	718	1296	1237	1235	0.522838	3.98604	1.7887e-19	3.50698e-16	Limk1
NM_001177770	545	722	625	1143	1138	1101	0.568406	3.81325	2.27482e-19	4.08843e-16	Clcc1
NM_013885	25225	30475	27974	23581	25476	23680	-0.472541	8.74005	5.31363e-19	8.81531e-16	Clic4
NM_009706	1711	1982	1959	1730	1560	1562	-0.493297	4.84181	1.16367e-18	1.79263e-15	Arhgap5
NM_177215	2608	3173	2900	2405	2615	2487	-0.479909	5.466	3.44003e-18	4.94608e-15	Ocrl
NM_145398	858	1135	1039	844	773	848	-0.567634	3.90665	5.63532e-18	7.59606e-15	Casd1
NM_001163635	8234	9914	9333	8406	8402	8167	-0.409117	7.16032	6.6002e-18	7.96751e-15	Tnks2
NM_008451	1006	1125	1092	1802	1872	1812	0.494254	4.53725	6.64975e-18	7.96751e-15	Klc2
NM_001286058	943	1120	1048	899	897	895	-0.480919	3.98376	4.15565e-17	4.71711e-14	Entpd5
NM_007647	945	1125	1052	900	901	902	-0.479509	3.98941	5.42422e-17	5.84921e-14	Entpd5
NM_001286049	953	1126	1053	904	911	902	-0.476843	3.99539	8.91693e-17	9.15769e-14	Entpd5
NM_001026214	955	1131	1057	905	915	909	-0.475461	4.001	1.22907e-16	1.20488e-13	Entpd5
NM_172616	2172	2730	2515	2293	1901	2116	-0.504065	5.22724	1.43165e-16	1.34245e-13	C330027C09Rik
NM_175489	3367	4345	4086	3394	3522	3453	-0.454503	5.91758	1.73849e-16	1.56225e-13	Osbpl8
NM_029730	1462	1655	1732	1472	1286	1325	-0.521976	4.60882	2.07674e-16	1.74871e-13	Mospd2
NM_001003717	3355	4330	4080	3388	3512	3445	-0.453805	5.91382	2.10815e-16	1.74871e-13	Osbpl8
NM_013584	1653	1957	1912	1655	1641	1643	-0.4327	4.83364	3.02525e-16	2.4165e-13	Lifr
NM_001290523	908	1022	1079	896	769	788	-0.568713	3.89945	6.39311e-16	4.9243e-13	Mospd2
NM_080463	1507	1767	1695	1537	1484	1442	-0.427256	4.68392	9.34373e-16	6.94884e-13	Pofut1
NM_009767	244	273	290	191	200	176	-0.781436	1.91227	1.87458e-15	1.34764e-12	Chic1
NM_024240	1204	1465	1281	1156	1189	1080	-0.476826	4.32989	1.99443e-15	1.38754e-12	Gins4
NM_026490	1509	1704	1606	1442	1408	1468	-0.431633	4.639	3.38479e-15	2.28124e-12	Mrpl19
NM_001290524	1014	1122	1197	1008	857	886	-0.551515	4.05504	7.86879e-15	5.14261e-12	Mospd2
NM_001001932	3425	3947	3973	3468	3429	3481	-0.401131	5.88815	8.54716e-15	5.42166e-12	Eea1
NM_025903	884	1056	945	1605	1562	1505	0.423542	4.33473	3.64536e-14	2.24627e-11	Ifrd2
NM_001346515	991	1262	1122	1064	946	951	-0.459305	4.10883	8.53689e-14	5.11431e-11	Plekha1
NM_001045513	2400	2750	2749	2539	2407	2300	-0.397791	5.36702	1.44734e-13	8.43644e-11	Raph1
NM_009826	3948	4740	4604	4337	3966	4072	-0.374974	6.12683	1.52751e-13	8.66943e-11	Rb1cc1
NM_009128	49272	60605	53218	82911	86404	91384	0.406961	10.1375	2.98228e-13	1.6492e-10	Scd2
NM_011427	2694	3254	3019	4550	4763	4759	0.379461	5.9402	3.0985e-13	1.65238e-10	Snai1
NM_001109657	811	951	888	819	768	790	-0.429099	3.7751	3.14125e-13	1.65238e-10	Gas7
NM_001277080	789	926	866	798	751	768	-0.427883	3.73751	4.82099e-13	2.46279e-10	Gas7
NM_008088	802	938	872	809	759	778	-0.427267	3.75512	5.0012e-13	2.46279e-10	Gas7
NM_001277079	802	938	872	809	759	778	-0.427267	3.75512	5.02446e-13	2.46279e-10	Gas7
NM_133942	940	1168	1063	1017	890	890	-0.452351	4.0225	5.16561e-13	2.4757e-10	Plekha1
NM_001297593	850	934	967	810	816	721	-0.503051	3.79848	5.51649e-13	2.58639e-10	Inpp4b
NM_010798	5767	6712	5803	10709	9637	9248	0.420952	6.992	5.65537e-13	2.59509e-10	Mif
NM_001290397	615	786	718	661	579	568	-0.499615	3.41916	1.07404e-12	4.82581e-10	Mybl1
NM_013655	12882	16782	15085	23369	22525	24505	0.385754	8.25763	1.0968e-12	4.8275e-10	Cxcl12
NM_008651	628	811	731	677	588	573	-0.509941	3.44875	1.23283e-12	5.3139e-10	Mybl1
NM_001301639	2551	3092	2994	2858	2389	2526	-0.424253	5.48252	1.25659e-12	5.3139e-10	Xiap
NM_023040	774	982	908	1428	1422	1409	0.406715	4.20884	1.40561e-12	5.82977e-10	Gfer
NM_001195047	3783	4647	4444	4142	3975	4067	-0.350095	6.0909	1.88871e-12	7.65037e-10	Pak3
NM_009688	2549	3091	2999	2862	2387	2532	-0.423091	5.48333	1.9373e-12	7.65037e-10	Xiap
NM_001195046	3783	4647	4444	4142	3976	4068	-0.349856	6.09101	1.95099e-12	7.65037e-10	Pak3
NM_008778	3794	4658	4461	4153	3995	4080	-0.349259	6.09566	2.21477e-12	8.52367e-10	Pak3
NM_009847	2290	2685	2632	2499	2068	2275	-0.426224	5.29944	2.25274e-12	8.52367e-10	Cd2ap
NM_001301641	2523	3058	2963	2831	2346	2502	-0.426236	5.46602	2.44455e-12	9.08994e-10	Xiap
NM_001297596	873	945	980	826	841	742	-0.490275	3.82891	2.49847e-12	9.13297e-10	Inpp4b
NM_001128094	6563	7932	7995	6866	6847	7133	-0.380106	6.88331	2.553e-12	9.17675e-10	Atp13a3
NM_001195049	3791	4661	4455	4157	3992	4086	-0.347723	6.09562	2.75545e-12	9.7421e-10	Pak3
NM_001128096	6599	7973	8033	6911	6894	7179	-0.377957	6.89162	3.08768e-12	1.07406e-09	Atp13a3
NM_008542	659	843	694	1234	1168	1351	0.503375	3.98826	3.29161e-12	1.12683e-09	Smad6
NM_018818	1400	1732	1635	1483	1349	1507	-0.406461	4.63145	3.36955e-12	1.13549e-09	Chm
NM_001195048	3837	4718	4521	4194	4085	4136	-0.345317	6.11546	3.97907e-12	1.32026e-09	Pak3
NM_026069	3796	4799	4354	6637	6840	6515	0.357352	6.4553	4.0992e-12	1.33951e-09	Rpl37
NM_025481	8869	10618	9956	8954	9638	9012	-0.363868	7.27982	5.31784e-12	1.71173e-09	Smurf2
NM_007530	465	603	580	495	400	367	-0.655544	2.98993	5.39702e-12	1.71173e-09	Bcap29
NM_001164090	462	599	577	492	393	364	-0.661753	2.9786	5.67056e-12	1.77242e-09	Bcap29
NM_148945	3846	4622	4747	4108	3871	4182	-0.391107	6.11117	7.6136e-12	2.34575e-09	Rps6ka3
NM_001100591	2711	3399	3371	3109	2752	2786	-0.403366	5.62495	7.8728e-12	2.39145e-09	Rc3h2
NM_028945	810	959	978	864	797	772	-0.447282	3.81859	8.04654e-12	2.41027e-09	Fam208a
NM_021297	1347	1650	1584	1481	1268	1144	-0.506862	4.53072	8.62987e-12	2.5496e-09	Tlr4
NM_133797	2788	3300	3160	4952	4524	4668	0.340544	5.96326	9.45681e-12	2.72131e-09	4833439L19Rik
NM_001346675	3851	4630	4755	4121	3877	4193	-0.389837	6.114	9.46346e-12	2.72131e-09	Rps6ka3
NM_001290273	5	5	5	36	26	34	2.37968	-1.59773	9.97209e-12	2.79926e-09	Marc1
NM_001252645	2724	3228	3090	4852	4422	4565	0.341614	5.93137	9.99412e-12	2.79926e-09	4833439L19Rik
NM_001290642	2705	3392	3368	3108	2743	2780	-0.403614	5.62239	1.03026e-11	2.84866e-09	Rc3h2
NM_010103	1804	2265	2199	2019	1913	1898	-0.374692	5.04021	1.06522e-11	2.90805e-09	Edil3
NM_001114879	777	931	940	836	767	739	-0.449065	3.7645	1.13295e-11	3.03402e-09	Fam208a
NM_001037987	1816	2282	2211	2039	1926	1905	-0.37424	5.04979	1.13963e-11	3.03402e-09	Edil3
NM_007497	1450	1856	1626	1626	1379	1419	-0.427293	4.6704	1.15356e-11	3.03402e-09	Atf1
NM_001252647	2604	3078	2926	4663	4207	4332	0.344388	5.8622	1.24665e-11	3.23934e-09	4833439L19Rik
NM_173375	1640	1968	1792	1786	1641	1667	-0.356135	4.83493	1.29279e-11	3.31923e-09	Fam180a
NM_133957	7204	8469	8526	7170	7754	7488	-0.38186	6.98936	1.5017e-11	3.81027e-09	Nfat5
NM_018823	7185	8454	8509	7154	7737	7471	-0.382004	6.98621	1.54187e-11	3.85124e-09	Nfat5
NM_001252646	2697	3205	3053	4821	4369	4505	0.340504	5.91673	1.55357e-11	3.85124e-09	4833439L19Rik
NM_028882	2123	2577	2499	2400	2155	2216	-0.360045	5.24778	1.69942e-11	4.16493e-09	Sema3d
NM_001252648	2527	3011	2844	4550	4070	4215	0.342307	5.82243	2.20605e-11	5.34582e-09	4833439L19Rik
NM_172464	1314	1507	1374	1368	1264	1286	-0.371798	4.46472	2.38794e-11	5.72231e-09	Daam1
NM_001286452	1307	1497	1363	1356	1259	1277	-0.371754	4.45511	2.46949e-11	5.85269e-09	Daam1
NM_011448	6808	8410	7287	6788	7345	6315	-0.408244	6.87156	3.04549e-11	7.13937e-09	Sox9
NM_021495	2308	2913	2788	2685	2290	2340	-0.401451	5.38204	3.59014e-11	8.32566e-09	Nectin3
NM_026102	1325	1515	1374	1374	1274	1293	-0.36997	4.47218	3.79174e-11	8.69961e-09	Daam1
NM_008008	5294	6494	5797	9239	8554	8688	0.31942	6.87624	4.99281e-11	1.13347e-08	Fgf7
NM_153057	6465	7622	6872	10718	10350	10331	0.310753	7.12602	5.38605e-11	1.21001e-08	Nomo1
NM_001168515	1583	1844	1656	1611	1292	1558	-0.462017	4.70203	5.67333e-11	1.25351e-08	Rpgrip1
NM_023879	1583	1844	1656	1611	1292	1558	-0.462017	4.70203	5.69593e-11	1.25351e-08	Rpgrip1
NM_001113383	4337	5284	5212	4864	4521	4748	-0.34076	6.29971	6.49942e-11	1.41589e-08	Gls
NM_153778	674	797	650	1257	1087	1329	0.519501	3.95044	1.07893e-10	2.32692e-08	Atoh8
NM_176841	2787	3191	3213	2877	2903	2968	-0.343893	5.60968	1.15126e-10	2.45833e-08	Ccdc88a
NM_001324406	273	373	332	279	193	241	-0.725265	2.20809	1.37585e-10	2.88668e-08	6720489N17Rik
NM_173381	273	373	332	279	193	241	-0.725265	2.20809	1.37862e-10	2.88668e-08	6720489N17Rik
NM_026775	3834	4647	4138	4291	3840	3997	-0.329127	6.07207	1.51136e-10	3.13418e-08	Tmed10
NM_177411	2825	3551	3230	2991	3113	3078	-0.334485	5.67451	1.91185e-10	3.92693e-08	Rab5b
NM_025820	1037	1239	1120	1111	1049	1036	-0.359519	4.16393	1.96903e-10	4.00623e-08	Crnkl1
NM_001177558	4981	6101	5927	5660	5463	5264	-0.32453	6.50436	2.13906e-10	4.31151e-08	Gng12
NM_001177556	4971	6069	5896	5633	5446	5289	-0.320086	6.50027	2.28086e-10	4.55475e-08	Gng12
NM_144528	1750	2074	1765	2975	2806	2799	0.345922	5.24141	2.36791e-10	4.68521e-08	Rnf126
NM_001081316	1119	1361	1361	1274	1033	1095	-0.447279	4.30201	2.5588e-10	5.01688e-08	Dsel
NM_001177557	4979	6083	5914	5646	5463	5304	-0.319492	6.50392	2.61408e-10	5.03955e-08	Gng12
NM_028876	2555	3226	3082	2981	2300	2320	-0.493208	5.48882	2.6171e-10	5.03955e-08	Tmed5
NM_010239	31188	37218	31843	55580	49447	49390	0.350312	9.40485	3.1453e-10	6.00307e-08	Fth1
NM_146045	465	569	596	907	937	860	0.459339	3.53563	3.38125e-10	6.37936e-08	B4galt7
NM_026735	2345	2847	2924	2647	2474	2521	-0.357957	5.42165	3.40161e-10	6.37936e-08	Mob1b
NM_011221	8383	10457	10038	9823	9045	8901	-0.326916	7.26646	3.71137e-10	6.90026e-08	Purb
NM_013699	2357	2875	2661	2544	2561	2560	-0.313016	5.40176	3.74962e-10	6.91179e-08	Ubp1
NM_001033962	3352	4419	4391	3724	3797	3664	-0.388232	5.98918	3.85081e-10	7.03817e-08	Ube3a
NM_001199308	1618	2002	2006	1838	1690	1748	-0.36338	4.88966	4.13999e-10	7.50313e-08	Gm14440
NM_001199308	1618	2002	2006	1838	1690	1748	-0.36338	4.88966	4.13999e-10	7.50313e-08	Gm14440
NM_001029994	2837	3305	3266	2921	3012	3076	-0.334401	5.64705	4.34781e-10	7.76993e-08	Zc3h18
NM_001029993	2838	3305	3267	2922	3012	3077	-0.334401	5.64737	4.35926e-10	7.76993e-08	Zc3h18
NM_001177559	5003	6147	5959	5705	5525	5319	-0.318652	6.51534	4.43357e-10	7.8376e-08	Gng12
NM_001083319	2384	2901	2690	2589	2593	2587	-0.308608	5.41876	4.8393e-10	8.48531e-08	Ubp1
NM_001289704	1573	1894	1907	1677	1738	1552	-0.384652	4.8149	5.12754e-10	8.84618e-08	Cflar
NM_025278	5011	6161	5977	5718	5542	5334	-0.318068	6.51895	5.16994e-10	8.84618e-08	Gng12
NM_001190852	12762	15555	15037	14458	14159	13828	-0.301316	7.86515	5.24686e-10	8.84618e-08	Pdlim5
NM_001190854	12760	15551	15036	14457	14157	13822	-0.301394	7.86488	5.24909e-10	8.84618e-08	Pdlim5
NM_001190856	12760	15552	15036	14457	14158	13823	-0.301356	7.86493	5.28096e-10	8.84618e-08	Pdlim5
NM_001190855	12760	15552	15036	14457	14158	13823	-0.301356	7.86493	5.29122e-10	8.84618e-08	Pdlim5
NM_001012477	15638	20217	18538	27215	26750	29153	0.343747	8.51567	5.47125e-10	9.07681e-08	Cxcl12
NM_001310650	2833	3295	3263	2920	3012	3073	-0.332484	5.64536	5.90023e-10	9.71376e-08	Zc3h18
NM_145962	5776	7263	7079	6706	6390	6148	-0.333921	6.74138	5.96675e-10	9.74886e-08	Pank3
NM_001346705	2252	2715	2821	2480	2409	2447	-0.357296	5.36261	6.52028e-10	1.04533e-07	Zfp871
NM_011946	1834	2272	2239	1833	1996	2015	-0.387964	5.05233	6.52298e-10	1.04533e-07	Map3k2
NM_001177560	5011	6161	6000	5735	5542	5334	-0.31854	6.52066	6.54331e-10	1.04533e-07	Gng12
NM_026703	2298	2593	2421	3890	3577	3580	0.321124	5.61584	7.01571e-10	1.11256e-07	Ndufa8
NM_175312	901	1125	1115	1018	739	732	-0.608121	3.94236	7.32459e-10	1.15306e-07	Bmt2
NM_007829	940	1179	1003	1596	1586	1676	0.367677	4.41452	7.59956e-10	1.18768e-07	Daxx
NM_145930	1291	1551	1582	1449	1360	1330	-0.367713	4.54163	8.50825e-10	1.32013e-07	AW549877
NM_011668	3396	4481	4442	3783	3874	3741	-0.379446	6.01152	9.05301e-10	1.39462e-07	Ube3a
NM_172458	2254	2713	2821	2486	2428	2447	-0.352422	5.36485	1.04339e-09	1.59594e-07	Zfp871
NM_054077	1847	2119	1973	1853	1957	1874	-0.33584	4.98294	1.06859e-09	1.62297e-07	Prelp
NM_001252451	2597	3273	3002	3049	2754	2756	-0.322254	5.56514	1.38945e-09	2.09554e-07	Cldnd1
NM_001284319	3884	4679	4541	4265	4112	4377	-0.310188	6.13503	1.52517e-09	2.28426e-07	Ncoa4
NM_019744	3884	4677	4539	4264	4109	4377	-0.310218	6.13459	1.53658e-09	2.28548e-07	Ncoa4
NM_001311137	434	521	558	833	860	801	0.449759	3.42361	1.65269e-09	2.44134e-07	B4galt7
NM_001252450	2815	3527	3217	3283	2998	3021	-0.30986	5.67862	1.67905e-09	2.46341e-07	Cldnd1
NM_001165955	1319	1570	1640	1374	1368	1449	-0.383092	4.56886	1.71707e-09	2.50217e-07	Phc3
NM_171826	2819	3531	3219	3285	3009	3026	-0.308572	5.68072	1.76252e-09	2.55116e-07	Cldnd1
NM_001291444	1872	2171	1919	2949	3000	3131	0.33454	5.32867	1.7801e-09	2.55596e-07	Pacs2
NM_001081170	1872	2171	1919	2949	3000	3131	0.33454	5.32867	1.78954e-09	2.55596e-07	Pacs2
NM_001033988	3918	4736	4598	4309	4174	4426	-0.308804	6.15174	1.84161e-09	2.58618e-07	Ncoa4
NM_001033159	395	436	409	389	322	354	-0.493316	2.65205	1.85681e-09	2.58618e-07	Zfp597
NM_019477	5190	6648	6070	6118	5682	5584	-0.312326	6.58256	1.87575e-09	2.58618e-07	Acsl4
NM_001033600	5190	6647	6070	6118	5682	5584	-0.312251	6.58252	1.87722e-09	2.58618e-07	Acsl4
NM_001199733	923	1171	988	1569	1563	1655	0.365397	4.39434	1.88249e-09	2.58618e-07	Daxx
NM_028319	1054	1179	1286	1137	868	992	-0.50677	4.15227	1.88265e-09	2.58618e-07	Zfp518a
NM_153421	1328	1587	1654	1385	1384	1464	-0.381244	4.58226	2.0759e-09	2.81887e-07	Phc3
NM_001165954	1328	1587	1654	1385	1384	1464	-0.381244	4.58226	2.07818e-09	2.81887e-07	Phc3
NM_207625	5219	6686	6106	6159	5718	5616	-0.31158	6.59117	2.18295e-09	2.94248e-07	Acsl4
NM_001293804	1577	1908	1913	1700	1765	1565	-0.372745	4.82648	2.25346e-09	3.01865e-07	Cflar
NM_001252496	2034	2448	2428	2036	2216	2231	-0.362328	5.18787	2.37622e-09	3.16345e-07	Rapgef6
NM_172772	1174	1414	1393	1247	1272	1269	-0.342731	4.40061	2.59077e-09	3.42792e-07	Fam63b
NM_001164580	933	1179	1116	1092	903	898	-0.42917	4.05782	2.61143e-09	3.43419e-07	BC030336
NM_001291445	1849	2141	1890	2904	2950	3088	0.332365	5.30756	2.74378e-09	3.58637e-07	Pacs2
NM_001347245	607	756	688	629	552	655	-0.430598	3.40307	2.85085e-09	3.70388e-07	Zfp654
NM_001165956	1308	1571	1630	1367	1367	1451	-0.378462	4.56427	2.9078e-09	3.75524e-07	Phc3
NM_133678	673	811	712	1205	1094	1111	0.362809	3.90744	2.95598e-09	3.79473e-07	Sac3d1
NM_019579	798	975	912	899	819	784	-0.373434	3.81787	3.03228e-09	3.86965e-07	Mpp5
NM_138756	1038	1300	1274	1187	1091	1123	-0.357403	4.25239	3.2245e-09	4.09075e-07	Slc25a36
NM_001253795	455	506	493	836	781	730	0.417136	3.34917	3.24681e-09	4.09497e-07	Tarbp2
NM_173018	3079	3462	3529	2854	3252	3195	-0.386993	5.72311	3.35022e-09	4.20082e-07	Myo9a
NM_001111279	2436	2543	2563	2349	2431	2385	-0.349911	5.32487	3.59576e-09	4.47087e-07	Wdfy1
NM_021704	17788	22784	20214	30345	28985	30475	0.294177	8.64886	3.60704e-09	4.47087e-07	Cxcl12
NM_008764	1244	1460	1428	1337	1355	1241	-0.343259	4.4549	3.67533e-09	4.52947e-07	Tnfrsf11b
NM_029466	934	1073	984	919	977	829	-0.407037	3.96041	3.71386e-09	4.55096e-07	Arl5b
NM_001290628	1165	1474	1435	1355	1177	1266	-0.371652	4.41936	3.88191e-09	4.73001e-07	Vps54
NM_027870	3273	3961	3760	3807	3349	3549	-0.310287	5.88146	4.03809e-09	4.89267e-07	Armcx3
NM_139061	1177	1481	1447	1367	1190	1279	-0.368379	4.43194	4.17851e-09	5.03452e-07	Vps54
NM_009319	534	596	556	927	873	851	0.37949	3.53946	4.67202e-09	5.59786e-07	Tarbp2
NM_001284373	1496	1828	1809	1718	1626	1578	-0.331695	4.77199	5.16268e-09	6.15158e-07	Atf2
NM_144825	5155	5866	6041	5344	5359	5699	-0.329703	6.50924	5.41564e-09	6.41753e-07	Taok1
NM_207653	1652	1999	1993	1797	1864	1670	-0.353184	4.89959	5.60024e-09	6.60002e-07	Cflar
NM_001284372	1501	1836	1819	1726	1633	1585	-0.331677	4.77841	5.65868e-09	6.63264e-07	Atf2
NM_028731	5237	6218	5912	5958	5712	5610	-0.2793	6.55613	5.71853e-09	6.66656e-07	Esyt2
NM_010240	46103	57896	48868	78670	73697	74397	0.298758	9.98257	5.95294e-09	6.90253e-07	Ftl1
NM_026283	3444	4109	4070	3715	3824	3801	-0.306644	5.96385	5.9894e-09	6.90766e-07	Samd8
NM_029277	389	536	513	415	428	383	-0.498061	2.85887	6.80277e-09	7.80401e-07	Arhgap12
NM_028763	5041	5822	5577	5481	5508	5341	-0.2824	6.47663	7.40789e-09	8.45323e-07	Cbx6
NM_011845	1430	1732	1684	1620	1511	1571	-0.314918	4.6969	7.75407e-09	8.80169e-07	Mid2
NM_001293805	1411	1726	1760	1557	1586	1424	-0.371254	4.68611	8.22462e-09	9.28693e-07	Cflar
NM_031185	1183	1327	1371	1102	1257	1193	-0.400219	4.34015	8.64439e-09	9.71008e-07	Akap12
NM_001112714	1049	1255	1237	1033	1114	1149	-0.374155	4.21752	9.00209e-09	1.00065e-06	Ralgapa1
NM_001286263	1049	1255	1237	1033	1114	1149	-0.374155	4.21752	9.04191e-09	1.00065e-06	Ralgapa1
NM_019994	1049	1255	1237	1033	1114	1149	-0.374155	4.21752	9.04743e-09	1.00065e-06	Ralgapa1
NM_145125	1863	2130	2251	1619	1968	1902	-0.457034	5.00155	9.19266e-09	1.01152e-06	Brwd1
NM_001310599	890	1087	1078	957	980	821	-0.418452	3.98395	9.53284e-09	1.03989e-06	Fam126b
NM_172513	890	1087	1078	957	980	821	-0.418452	3.98395	9.54691e-09	1.03989e-06	Fam126b
NM_001003719	1047	1253	1235	1033	1114	1147	-0.372581	4.21577	9.91625e-09	1.07469e-06	Ralgapa1
NM_027375	847	935	951	904	832	840	-0.35926	3.85244	1.0377e-08	1.11901e-06	Gcc2
NM_175258	2145	2546	2523	2135	2368	2334	-0.348127	5.25686	1.18668e-08	1.27177e-06	Rapgef6
NM_001252494	2145	2546	2523	2135	2368	2334	-0.348127	5.25686	1.19116e-08	1.27177e-06	Rapgef6
NM_011274	1426	1814	1571	2653	2349	2326	0.336444	5.0179	1.25698e-08	1.33544e-06	Uri1
NM_001001881	749	939	1000	834	770	813	-0.423522	3.79611	1.26672e-08	1.33918e-06	2510009E07Rik
NM_001310598	902	1113	1091	971	1001	830	-0.419165	4.00725	1.29283e-08	1.36012e-06	Fam126b
NM_011692	2249	2988	2696	2625	1694	1819	-0.641344	5.26613	1.30217e-08	1.3633e-06	Vbp1
NM_001134475	529	596	650	489	519	546	-0.464094	3.1818	1.33562e-08	1.38541e-06	Vcan
NM_001290728	227	275	305	210	224	215	-0.585013	1.99205	1.33614e-08	1.38541e-06	Sytl5
NM_011083	2666	3098	3090	2901	2925	2890	-0.294886	5.57737	1.38389e-08	1.42805e-06	Pik3c2a
NM_177704	227	275	305	211	224	216	-0.580594	1.99394	1.43148e-08	1.47013e-06	Sytl5
NM_028450	1110	1372	1324	1312	1011	1039	-0.451221	4.28666	1.47862e-08	1.51134e-06	Gulp1
NM_009044	424	514	501	431	454	390	-0.445684	2.88581	1.51588e-08	1.54213e-06	Rel
NM_133680	2006	2473	2460	2400	2091	2128	-0.339412	5.20331	1.53846e-08	1.55774e-06	Mfsd14b
NM_001081499	2969	3677	3634	3525	3136	3301	-0.316155	5.78094	1.56169e-08	1.57388e-06	Tbc1d8b
NM_011484	1200	1459	1397	1382	1286	1262	-0.317024	4.439	1.65577e-08	1.65748e-06	Stam
NM_019808	14160	17006	16442	16026	16039	15481	-0.273057	8.01358	1.66002e-08	1.65748e-06	Pdlim5
NM_020575	1046	1226	1256	1172	1069	1116	-0.344067	4.22631	1.72802e-08	1.71743e-06	March7
NM_197987	2028	2512	2323	3349	3460	3317	0.291023	5.50451	1.81457e-08	1.79517e-06	Trim37
NM_001039692	391	540	518	420	436	389	-0.486723	2.87475	1.85313e-08	1.82138e-06	Arhgap12
NM_001083901	1982	2442	2427	2376	2067	2091	-0.339699	5.18478	1.85795e-08	1.82138e-06	Mfsd14b
NM_001271679	594	723	696	498	625	598	-0.495436	3.34788	1.93279e-08	1.88618e-06	Wnk3
NM_001001984	6580	7723	7312	7361	7240	7142	-0.263758	6.87947	2.03782e-08	1.97972e-06	Kdm2a
NM_001081371	893	1099	1109	889	966	990	-0.394063	4.01615	2.17789e-08	2.1063e-06	Dmxl1
NM_001033213	826	1029	914	1395	1423	1362	0.323578	4.21717	2.28518e-08	2.2002e-06	Ttc7b
NM_030235	1541	1916	1767	1560	1763	1608	-0.352664	4.78744	2.30165e-08	2.20621e-06	Avl9
NM_001081098	316	406	327	569	578	557	0.429385	2.88598	2.37302e-08	2.26456e-06	Zfp362
NM_001271678	594	723	696	498	626	599	-0.493743	3.34862	2.40519e-08	2.28514e-06	Wnk3
NM_001033270	4733	5840	5729	5393	5388	5308	-0.289062	6.45878	2.51431e-08	2.37683e-06	Slc4a7
NM_001045863	1950	2299	2104	3281	3055	3008	0.283988	5.39114	2.52374e-08	2.37683e-06	Nelfe
NM_009272	4559	5396	4837	7552	7147	6944	0.276557	6.60461	2.96553e-08	2.78076e-06	Srm
NM_001033261	1056	1208	1195	1126	1116	1114	-0.316256	4.21128	3.02907e-08	2.82805e-06	Zfc3h1
NM_134063	3545	4055	4109	3167	3757	3763	-0.403079	5.93317	3.10869e-08	2.88988e-06	Fam208b
NM_053268	822	933	969	856	864	856	-0.353225	3.84967	3.12329e-08	2.89099e-06	Rasa2
NM_028757	394	468	426	374	411	366	-0.433649	2.73195	3.16599e-08	2.91799e-06	Nebl
NM_022032	1156	1415	1270	1346	1134	1145	-0.355543	4.34275	3.42877e-08	3.14674e-06	Perp
NM_017402	2654	3118	2908	2721	2893	2908	-0.298034	5.54709	3.73869e-08	3.39909e-06	Arhgef7
NM_172712	2407	2985	2859	2848	2670	2653	-0.284714	5.47798	3.74848e-08	3.39909e-06	Uba6
NM_011240	9635	11258	11178	10019	10518	10850	-0.302641	7.43123	3.75102e-08	3.39909e-06	Ranbp2
NM_001113518	2654	3118	2908	2721	2894	2908	-0.297863	5.54717	3.84639e-08	3.47092e-06	Arhgef7
NM_001102437	1075	1331	1286	1284	1031	1007	-0.424363	4.25445	4.07884e-08	3.66535e-06	Acbd5
NM_026252	1417	1555	1517	1481	1482	1307	-0.346668	4.57521	4.11382e-08	3.66648e-06	Cpeb4
NM_001290676	1417	1555	1517	1481	1482	1307	-0.346668	4.57521	4.1141e-08	3.66648e-06	Cpeb4
NM_001103179	1900	2236	2327	1657	2058	1984	-0.451362	5.05281	4.24835e-08	3.77054e-06	Brwd1
NM_001164745	7562	9098	8588	9021	7367	7836	-0.332582	7.0716	4.35573e-08	3.85e-06	Ptp4a2
NM_009071	3046	3497	3588	3495	3217	3264	-0.295551	5.77189	4.45924e-08	3.92541e-06	Rock1
NM_001102438	1074	1329	1285	1284	1028	1005	-0.425013	4.25261	4.65581e-08	4.08179e-06	Acbd5
NM_001045864	1980	2347	2133	3318	3100	3042	0.277871	5.41163	4.8151e-08	4.20434e-06	Nelfe
NM_138580	1885	2223	2026	3159	2920	2907	0.278216	5.33742	4.89549e-08	4.2573e-06	Nelfe
NM_001290678	1415	1549	1510	1480	1478	1304	-0.344647	4.57138	5.37369e-08	4.6544e-06	Cpeb4
NM_018829	2431	2928	2775	2834	2635	2675	-0.269927	5.46522	5.51377e-08	4.72915e-06	Ap3m1
NM_172790	3507	3808	3740	3405	3785	3401	-0.336246	5.88187	5.51388e-08	4.72915e-06	Ankrd52
NM_173028	1781	2160	2219	1828	1936	2037	-0.356652	5.02416	5.52578e-08	4.72915e-06	Vps13a
NM_178711	822	989	925	943	846	801	-0.351249	3.8555	5.59091e-08	4.76597e-06	Plscr4
NM_146253	605	722	754	671	637	619	-0.382647	3.44644	5.63916e-08	4.78818e-06	Zbtb6
NM_001177406	3408	4256	4592	3720	3876	3824	-0.370849	6.00972	6.21081e-08	5.23317e-06	Zfp967
NM_001177406	3408	4256	4592	3720	3876	3824	-0.370849	6.00972	6.21081e-08	5.23317e-06	Zfp967
NM_001177406	3408	4256	4592	3720	3876	3824	-0.370849	6.00972	6.21081e-08	5.23317e-06	Zfp967
NM_001177406	3408	4256	4592	3720	3876	3824	-0.370849	6.00972	6.21081e-08	5.23317e-06	Zfp967
NM_001177407	3408	4256	4592	3720	3876	3824	-0.370849	6.00972	6.21215e-08	5.23317e-06	Zfp966
NM_001177407	3408	4256	4592	3720	3876	3824	-0.370849	6.00972	6.21215e-08	5.23317e-06	Zfp966
NM_001177407	3408	4256	4592	3720	3876	3824	-0.370849	6.00972	6.21215e-08	5.23317e-06	Zfp966
NM_001177407	3408	4256	4592	3720	3876	3824	-0.370849	6.00972	6.21215e-08	5.23317e-06	Zfp966
NM_027492	1839	2406	2107	2217	1784	1932	-0.368317	5.06093	6.23603e-08	5.23317e-06	Naa30
NM_026570	1018	1227	1009	1709	1571	1691	0.339379	4.45913	6.33126e-08	5.29249e-06	Yeats4
NM_178778	386	476	490	401	419	345	-0.485373	2.77784	6.47386e-08	5.3908e-06	Scai
NM_028793	1054	1327	1268	1272	1015	991	-0.426202	4.23622	6.56798e-08	5.44814e-06	Acbd5
NM_001177405	1712	2220	2576	2036	1680	1792	-0.509957	5.03431	6.90307e-08	5.68625e-06	Zfp966
NM_001177405	1712	2220	2576	2036	1680	1792	-0.509957	5.03431	6.90307e-08	5.68625e-06	Zfp966
NM_001177405	1712	2220	2576	2036	1680	1792	-0.509957	5.03431	6.90307e-08	5.68625e-06	Zfp966
NM_001177405	1712	2220	2576	2036	1680	1792	-0.509957	5.03431	6.90307e-08	5.68625e-06	Zfp966
NM_001177404	1712	2220	2576	2036	1680	1792	-0.509957	5.03431	6.90776e-08	5.68625e-06	Zfp967
NM_001177404	1712	2220	2576	2036	1680	1792	-0.509957	5.03431	6.90776e-08	5.68625e-06	Zfp967
NM_001177404	1712	2220	2576	2036	1680	1792	-0.509957	5.03431	6.90776e-08	5.68625e-06	Zfp967
NM_001177404	1712	2220	2576	2036	1680	1792	-0.509957	5.03431	6.90776e-08	5.68625e-06	Zfp967
NM_008974	7638	9206	8654	9151	7478	7936	-0.326572	7.08844	7.21162e-08	5.91381e-06	Ptp4a2
NM_001102436	1053	1325	1267	1272	1012	989	-0.426862	4.23436	7.38201e-08	6.00875e-06	Acbd5
NM_021350	536	655	702	597	517	574	-0.436641	3.28495	7.38313e-08	6.00875e-06	Chml
NM_021496	1152	1437	1328	1335	1193	1284	-0.310057	4.39115	7.60481e-08	6.1659e-06	Nectin3
NM_027287	1983	2312	2128	2214	2140	1962	-0.297088	5.11311	7.90647e-08	6.38647e-06	Dnajb4
NM_001243712	3206	3914	3710	3612	3610	3637	-0.266744	5.87932	8.06514e-08	6.46728e-06	Itch
NM_020256	1647	2202	2121	2017	1732	1858	-0.358962	4.97472	8.06648e-08	6.46728e-06	Zbtb33
NM_001291192	5576	6622	6441	6408	6299	5927	-0.272271	6.66126	8.43518e-08	6.72374e-06	Mef2a
NM_001291191	5576	6622	6441	6408	6299	5927	-0.272271	6.66126	8.44871e-08	6.72374e-06	Mef2a
NM_001079513	1621	2145	2084	1989	1692	1811	-0.360004	4.94529	8.75012e-08	6.93801e-06	Zbtb33
NM_001081235	200	237	215	349	361	408	0.50638	2.25379	9.10126e-08	7.19e-06	Mn1
NM_175266	1757	2228	2360	1903	1878	2070	-0.385666	5.05234	9.20813e-08	7.24787e-06	Epm2aip1
NM_026080	1161	1538	1254	2176	1938	1930	0.343216	4.73797	9.48032e-08	7.43498e-06	Mrps24
NM_146009	459	533	515	434	492	440	-0.41337	2.96782	9.68043e-08	7.55023e-06	Cep290
NM_175013	3724	4379	4218	4041	4232	4013	-0.275801	6.06268	9.69728e-08	7.55023e-06	Pgm5
NM_013651	1616	1850	1759	2536	2581	2531	0.276947	5.1067	9.77131e-08	7.5805e-06	Sf3a2
NM_011915	249	308	263	253	210	239	-0.495564	2.05389	1.01638e-07	7.8567e-06	Wif1
NM_001142410	143	195	183	140	136	142	-0.587545	1.36257	1.04365e-07	7.98116e-06	Gm14124
NM_008395	3160	3848	3653	3565	3561	3582	-0.264357	5.85782	1.04591e-07	7.98116e-06	Itch
NM_207659	4296	5177	5217	4729	4893	4849	-0.292246	6.30791	1.04691e-07	7.98116e-06	Hook3
NM_001081176	612	771	680	1059	1005	1046	0.321385	3.79299	1.04728e-07	7.98116e-06	Polr3g
NM_001177813	1992	2285	2082	3139	3015	3118	0.270957	5.38625	1.05433e-07	8.00661e-06	Wbp1l
NM_001284374	1559	1873	1861	1806	1732	1663	-0.29689	4.8327	1.08881e-07	8.23946e-06	Atf2
NM_030257	1127	1359	1307	1265	1262	1117	-0.329277	4.33688	1.10163e-07	8.30727e-06	Lysmd3
NM_001113423	5972	7179	6780	6933	6683	6595	-0.2514	6.76714	1.11913e-07	8.40984e-06	Slain2
NM_001199205	4961	5612	5654	5044	5100	5616	-0.315046	6.4437	1.1398e-07	8.53247e-06	Spag9
NM_033524	3915	4998	4838	4862	4114	4196	-0.332288	6.19242	1.14336e-07	8.53247e-06	Spred1
NM_029492	1239	1511	1441	1478	1235	1295	-0.336424	4.47729	1.14936e-07	8.54767e-06	Zdhhc20
NM_007532	10062	11770	10592	16779	15455	15030	0.270358	7.73321	1.17039e-07	8.67419e-06	Bcat1
NM_023910	3738	4552	3986	6064	5775	5929	0.262195	6.32696	1.20256e-07	8.88209e-06	Tsc22d4
NM_001025428	4925	5569	5616	5000	5064	5579	-0.315353	6.43313	1.27973e-07	9.38247e-06	Spag9
NM_001025429	4925	5569	5616	5000	5064	5579	-0.315353	6.43313	1.28027e-07	9.38247e-06	Spag9
NM_001025430	4925	5569	5616	5000	5064	5579	-0.315353	6.43313	1.28336e-07	9.38247e-06	Spag9
NM_001256086	5300	6440	5904	5969	5787	6067	-0.256378	6.58864	1.30818e-07	9.53157e-06	Rnf6
NM_001256085	5296	6440	5904	5969	5786	6065	-0.256266	6.58834	1.32392e-07	9.61379e-06	Rnf6
NM_007964	2270	2692	2645	2610	2476	2543	-0.267773	5.37	1.36258e-07	9.8327e-06	Evi5
NM_011803	6875	8005	7279	7472	7612	6714	-0.296483	6.90094	1.36318e-07	9.8327e-06	Klf6
NM_001033713	5594	6652	6478	6439	6353	5997	-0.266785	6.67028	1.37461e-07	9.8821e-06	Mef2a
NM_173747	2998	3741	3349	3591	3197	3244	-0.27894	5.7706	1.38413e-07	9.91743e-06	Gpkow
NM_001291196	5592	6652	6478	6439	6352	5997	-0.266695	6.67015	1.38968e-07	9.92425e-06	Mef2a
NM_001190408	1700	1899	1718	2602	2630	2621	0.288927	5.13949	1.40459e-07	9.97019e-06	Gas2l1
NM_001291195	5591	6652	6478	6439	6352	5997	-0.266611	6.6701	1.40536e-07	9.97019e-06	Mef2a
NM_001080948	4593	5890	5802	5687	5043	5026	-0.317267	6.44301	1.51009e-07	1.06781e-05	Larp4
NM_001256087	5306	6459	5924	5989	5800	6090	-0.255459	6.59267	1.53811e-07	1.08406e-05	Rnf6
NM_001252316	5834	7217	6158	9526	9281	9069	0.266647	6.97417	1.57542e-07	1.10675e-05	Shmt2
NM_019637	1549	2050	2153	1907	1241	1364	-0.621215	4.80953	1.62259e-07	1.13618e-05	Styx
NM_028230	5842	7229	6173	9537	9293	9078	0.26569	6.97625	1.67278e-07	1.16754e-05	Shmt2
NM_001284522	4585	5885	5797	5684	5040	5024	-0.31637	6.44179	1.71201e-07	1.19106e-05	Larp4
NM_030731	370	437	424	401	356	374	-0.394315	2.68455	1.75119e-07	1.21441e-05	Trim23
NM_016979	1724	2142	2038	1855	2005	1905	-0.30399	4.9861	1.76988e-07	1.22343e-05	Prkx
NM_001024468	9898	11558	10418	16493	15095	14762	0.266757	7.70664	1.82456e-07	1.2572e-05	Bcat1
NM_029219	9041	10738	9576	14570	14412	13508	0.261395	7.5843	1.838e-07	1.26242e-05	Rnf19b
NM_001033422	2555	2772	2895	2848	2626	2621	-0.297773	5.47149	1.96426e-07	1.34486e-05	Thoc2
NM_007561	4644	5579	5670	4544	5285	5126	-0.357362	6.3924	2.02545e-07	1.38237e-05	Bmpr2
NM_001025093	1640	1986	1966	1902	1848	1787	-0.285489	4.917	2.03934e-07	1.38746e-05	Atf2
NM_027472	611	713	723	666	642	646	-0.339209	3.4431	2.13036e-07	1.44483e-05	5730455P16Rik
NM_011752	1761	2162	2011	2980	2741	2875	0.26348	5.28014	2.14827e-07	1.4524e-05	Zpr1
NM_001033175	622	754	693	1138	1018	992	0.33341	3.80485	2.16542e-07	1.45942e-05	Cln6
NM_147219	2134	2748	2627	2420	2448	2514	-0.293201	5.3368	2.19449e-07	1.47441e-05	Abca5
NM_001081216	1506	1914	1828	1660	1654	1785	-0.310739	4.81228	2.25462e-07	1.5101e-05	Phip
NM_022655	3653	4209	4293	4265	3598	3975	-0.311907	6.02729	2.27539e-07	1.5193e-05	Ireb2
NM_001199204	5345	6049	6056	5380	5622	6033	-0.307441	6.55201	2.34036e-07	1.55786e-05	Spag9
NM_146099	2040	2319	2133	3183	3065	3172	0.263676	5.41234	2.37048e-07	1.57305e-05	Wbp1l
NM_153567	6096	7319	6925	7064	6882	6778	-0.244494	6.79967	2.38671e-07	1.57896e-05	Slain2
NM_001284523	4645	5958	5873	5776	5121	5087	-0.313362	6.46158	2.42732e-07	1.60092e-05	Larp4
NM_173010	2177	2975	2876	2345	2664	2403	-0.380571	5.39171	2.43582e-07	1.60163e-05	Ube3a
NM_029083	415	567	473	762	728	779	0.372047	3.31943	2.55937e-07	1.67775e-05	Ddit4
NM_144560	1753	1973	1788	2670	2717	2698	0.278741	5.18594	2.63552e-07	1.71752e-05	Gas2l1
NM_027569	5309	6006	6018	5336	5586	5996	-0.307673	6.54221	2.63597e-07	1.71752e-05	Spag9
NM_001024526	4637	5953	5868	5773	5118	5085	-0.312473	6.46037	2.76139e-07	1.79383e-05	Larp4
NM_001199203	5309	6007	6018	5336	5586	6002	-0.307236	6.54248	2.87911e-07	1.85967e-05	Spag9
NM_028774	5386	6521	5987	6082	5917	6178	-0.24842	6.61274	2.88e-07	1.85967e-05	Rnf6
NM_001284521	4614	5933	5855	5751	5094	5059	-0.314016	6.4547	2.91422e-07	1.87615e-05	Larp4
NM_001081201	984	1279	1106	951	1079	1100	-0.373983	4.14333	3.06949e-07	1.97023e-05	Dpy19l4
NM_001174074	273	339	320	272	291	269	-0.43454	2.26517	3.3682e-07	2.1352e-05	Celf4
NM_133195	273	339	320	272	291	269	-0.43454	2.26517	3.36959e-07	2.1352e-05	Celf4
NM_001146294	273	339	320	272	291	269	-0.43454	2.26517	3.36981e-07	2.1352e-05	Celf4
NM_001146293	273	339	320	272	291	269	-0.43454	2.26517	3.3739e-07	2.1352e-05	Celf4
NM_001146292	273	339	320	272	291	269	-0.434539	2.26517	3.37601e-07	2.1352e-05	Celf4
NM_007950	3355	4098	3645	3798	3668	3054	-0.348741	5.87761	3.45452e-07	2.17847e-05	Ereg
NM_001347171	799	910	787	1233	1353	1257	0.35003	4.08568	3.46895e-07	2.18119e-05	Mbd6
NM_033072	799	911	787	1233	1353	1257	0.349482	4.08591	3.63734e-07	2.28042e-05	Mbd6
NM_173442	2614	3042	2975	2940	2943	2835	-0.257886	5.55753	3.68953e-07	2.29246e-05	Gcnt1
NM_008380	20794	23244	23617	23077	22391	18776	-0.349462	8.4893	3.69227e-07	2.29246e-05	Inhba
NM_001136484	2614	3042	2973	2940	2943	2834	-0.257719	5.55727	3.69749e-07	2.29246e-05	Gcnt1
NM_010265	2614	3042	2973	2940	2943	2834	-0.257719	5.55727	3.69906e-07	2.29246e-05	Gcnt1
NM_001177812	2063	2340	2159	3201	3098	3188	0.258384	5.42494	3.93449e-07	2.43138e-05	Wbp1l
NM_145409	701	843	808	1220	1147	1126	0.298717	3.96941	4.08219e-07	2.51545e-05	Chtf18
NM_001306205	2432	2869	2632	3969	3691	3731	0.249415	5.69192	4.1963e-07	2.57839e-05	Mvk
NM_001190401	8146	9599	9768	8238	9028	9329	-0.319648	7.20195	4.26298e-07	2.61181e-05	Usp34
NM_181405	1701	1950	1788	2580	2658	2708	0.274301	5.1631	4.27491e-07	2.61181e-05	Rnpepl1
NM_025699	1728	2042	1966	2015	1898	1845	-0.266773	4.9632	4.59366e-07	2.79863e-05	Oser1
NM_177643	1446	1752	1696	1662	1638	1593	-0.271473	4.73112	4.61878e-07	2.80601e-05	Zfp281
NM_001160251	1446	1753	1696	1662	1639	1593	-0.271454	4.73141	4.64547e-07	2.81429e-05	Zfp281
NM_025926	2009	2335	2153	2263	2195	1992	-0.283445	5.13601	4.68465e-07	2.83008e-05	Dnajb4
NM_019584	2309	2935	2664	3949	3734	3702	0.255845	5.68826	4.76188e-07	2.86303e-05	Becn1
NM_207651	322	364	309	305	304	275	-0.443443	2.35686	4.76574e-07	2.86303e-05	Slc14a2
NM_133796	27409	31513	29543	42795	41571	41329	0.233415	9.16137	4.91376e-07	2.94375e-05	Arhgdia
NM_025963	10307	12712	10963	17815	16790	15375	0.285382	7.80703	4.92759e-07	2.94386e-05	Rps10
NM_001284376	1586	1911	1908	1853	1785	1737	-0.279451	4.87084	4.9464e-07	2.94693e-05	Atf2
NM_007918	4732	5568	4732	7726	7420	6966	0.28387	6.63226	5.00044e-07	2.97092e-05	Eif4ebp1
NM_001290425	1133	1370	1427	1278	1272	1260	-0.315679	4.39407	5.05885e-07	2.99737e-05	Usp45
NM_021559	1085	1424	1366	1285	1230	1255	-0.308518	4.37472	5.2009e-07	3.07207e-05	Zfp24
NM_001113517	1215	1430	1390	1160	1345	1318	-0.348641	4.41809	5.21342e-07	3.07207e-05	Arhgef7
NM_023556	2418	2838	2613	3947	3656	3695	0.249071	5.68024	5.24568e-07	3.08266e-05	Mvk
NM_152825	1163	1393	1451	1303	1305	1288	-0.311721	4.42417	5.36575e-07	3.14465e-05	Usp45
NM_001284369	1600	1920	1915	1864	1804	1744	-0.277653	4.8798	5.38061e-07	3.14481e-05	Atf2
NM_009715	1605	1928	1925	1872	1811	1751	-0.277859	4.88576	5.54527e-07	3.23229e-05	Atf2
NM_028099	4124	4930	4505	4612	4543	4673	-0.243173	6.21537	5.65648e-07	3.28823e-05	Dusp11
NM_001164689	2500	2844	3102	2742	2628	2828	-0.315902	5.50022	5.79164e-07	3.35775e-05	Gm6710
NM_001164689	2500	2844	3102	2742	2628	2828	-0.315902	5.50022	5.79164e-07	3.35775e-05	Gm6710
NM_134058	870	1043	980	1448	1387	1390	0.274614	4.25351	6.04083e-07	3.49283e-05	Pelo
NM_001294171	1030	1122	1183	1086	1097	1050	-0.318797	4.15874	6.06048e-07	3.49482e-05	Il1rl1
NM_023220	4212	5056	4938	5031	4589	4757	-0.254573	6.27701	6.14468e-07	3.53393e-05	Sppl2a
NM_028627	1376	1634	1493	1485	1519	1504	-0.26999	4.61242	6.33422e-07	3.63325e-05	Psd
NM_133774	2769	3306	3157	3178	3121	3120	-0.242645	5.66088	6.72444e-07	3.84684e-05	Stard4
NM_001167922	1496	1787	1649	1681	1613	1681	-0.259192	4.74854	6.79146e-07	3.8749e-05	Gtf2e2
NM_019883	17332	20351	17900	28031	27281	25290	0.263294	8.5066	6.87735e-07	3.91356e-05	Uba52
NM_029788	2726	3367	3207	3360	2862	2979	-0.286886	5.64982	7.0025e-07	3.97429e-05	Rnft1
NM_010288	6506	7681	7164	7462	7332	7139	-0.233344	6.87554	7.52834e-07	4.26151e-05	Gja1
NM_026917	3400	4282	3794	5467	5505	5463	0.248586	6.22108	7.56021e-07	4.26835e-05	Zdhhc3
NM_011131	588	701	656	1042	897	1033	0.33935	3.71992	7.67157e-07	4.31991e-05	Pold1
NM_007633	2037	2338	2208	3325	3024	3136	0.253422	5.42632	7.71288e-07	4.33187e-05	Ccne1
NM_001311151	577	763	679	1003	1039	995	0.319848	3.75991	8.08201e-07	4.5274e-05	Sema3f
NM_026519	1879	2249	2107	2262	1974	1919	-0.291234	5.07195	8.10504e-07	4.52854e-05	Emc4
NM_146040	660	754	713	1095	998	1077	0.302659	3.82848	8.19717e-07	4.56541e-05	Cdca7l
NM_029870	383	476	479	426	414	402	-0.378293	2.81096	8.21338e-07	4.56541e-05	Crebrf
NM_020024	873	1243	937	1683	1544	1519	0.369733	4.3795	8.41796e-07	4.6671e-05	Taf10
NM_001163505	9916	12226	11549	11658	11459	11423	-0.234354	7.5314	8.52128e-07	4.71227e-05	Atl3
NM_001025572	981	1081	1104	1020	996	1070	-0.310536	4.08719	8.60275e-07	4.73387e-05	Ankrd12
NM_008926	981	1043	1053	1037	892	1014	-0.339877	4.03373	8.60424e-07	4.73387e-05	Prkg2
NM_001013829	1201	1349	1174	2010	1825	1762	0.313218	4.64054	8.90716e-07	4.88806e-05	Shf
NM_007632	3183	3643	3333	4746	4979	5014	0.264213	6.05758	9.31845e-07	5.10078e-05	Ccnd3
NM_001122738	929	1172	1081	1083	1001	1059	-0.288264	4.10112	9.4689e-07	5.17002e-05	Kansl1l
NM_029418	950	1195	1062	1607	1534	1526	0.270634	4.39817	9.62341e-07	5.24111e-05	9130401M01Rik
NM_144902	1030	1366	1328	1214	1181	1207	-0.316419	4.31339	9.66319e-07	5.24952e-05	Slc35a3
NM_025799	2506	3101	2849	2918	2918	2676	-0.260965	5.52449	9.89613e-07	5.36256e-05	Fuca2
NM_016740	9257	10369	9270	15100	13310	13841	0.272717	7.57027	9.93421e-07	5.3697e-05	S100a11
NM_011957	9006	10754	9670	14021	13610	14095	0.231946	7.5717	1.00916e-06	5.44114e-05	Creb3l1
NM_001270644	5	5	5	35	91	7	2.8511	-1.21942	1.02353e-06	5.49115e-05	Gm20765
NM_001270644	5	5	5	35	91	7	2.8511	-1.21942	1.02353e-06	5.49115e-05	Gm20765
NM_001270644	5	5	5	35	91	7	2.8511	-1.21942	1.02353e-06	5.49115e-05	Gm20765
NM_001270644	5	5	5	35	91	7	2.8511	-1.21942	1.02353e-06	5.49115e-05	Gm20765
NM_001270644	5	5	5	35	91	7	2.8511	-1.21942	1.02353e-06	5.49115e-05	Gm20765
NM_001270644	5	5	5	35	91	7	2.8511	-1.21942	1.02353e-06	5.49115e-05	Gm20765
NM_001270644	5	5	5	35	91	7	2.8511	-1.21942	1.02353e-06	5.49115e-05	Gm20765
NM_001270899	5	5	5	35	91	7	2.8511	-1.21942	1.02353e-06	5.49115e-05	Gm6763
NM_001270899	5	5	5	35	91	7	2.8511	-1.21942	1.02353e-06	5.49115e-05	Gm6763
NM_001270899	5	5	5	35	91	7	2.8511	-1.21942	1.02353e-06	5.49115e-05	Gm6763
NM_001270899	5	5	5	35	91	7	2.8511	-1.21942	1.02353e-06	5.49115e-05	Gm6763
NM_001270899	5	5	5	35	91	7	2.8511	-1.21942	1.02353e-06	5.49115e-05	Gm6763
NM_001270899	5	5	5	35	91	7	2.8511	-1.21942	1.02353e-06	5.49115e-05	Gm6763
NM_001270899	5	5	5	35	91	7	2.8511	-1.21942	1.02353e-06	5.49115e-05	Gm6763
NM_011438	926	1134	1047	1572	1597	1431	0.295081	4.36697	1.04544e-06	5.5948e-05	Sox12
NM_026936	1334	1518	1381	2172	2007	1993	0.270369	4.80027	1.05392e-06	5.62619e-05	Oxa1l
NM_001167921	1478	1774	1643	1675	1601	1675	-0.255173	4.73939	1.08297e-06	5.76701e-05	Gtf2e2
NM_001080931	4565	5196	5362	4887	5167	5031	-0.276192	6.35927	1.10228e-06	5.85536e-05	Med13
NM_172591	1178	1412	1318	1395	1258	1225	-0.283317	4.40134	1.10813e-06	5.85905e-05	Fcho2
NM_026584	1479	1776	1640	1673	1598	1678	-0.255742	4.73911	1.1084e-06	5.85905e-05	Gtf2e2
NM_001081415	1324	1624	1504	2241	2093	2083	0.256135	4.86256	1.12974e-06	5.95724e-05	Samd1
NM_009481	9870	11904	11943	10761	11181	11641	-0.27601	7.51415	1.15216e-06	6.06066e-05	Usp9x
NM_145939	880	992	917	1403	1343	1342	0.278311	4.20465	1.15819e-06	6.07755e-05	Alg3
NM_010743	1041	1137	1201	1099	1124	1066	-0.312807	4.18034	1.1689e-06	6.11883e-05	Il1rl1
NM_001161845	14824	17561	15963	16322	16949	14443	-0.291047	8.02848	1.18486e-06	6.18736e-05	Sgk1
NM_001161848	14824	17561	15963	16322	16947	14443	-0.291109	8.02845	1.19403e-06	6.21683e-05	Sgk1
NM_001161847	14824	17561	15963	16322	16947	14443	-0.291109	8.02845	1.19627e-06	6.21683e-05	Sgk1
NM_001161849	14824	17561	15963	16322	16948	14443	-0.291078	8.02846	1.20269e-06	6.23519e-05	Sgk1
NM_001037863	993	1250	1163	1173	959	1121	-0.337192	4.17668	1.24252e-06	6.42624e-05	Atp11c
NM_011638	4989	6245	6130	6181	5518	5676	-0.269498	6.55818	1.25941e-06	6.4897e-05	Tfrc
NM_001285831	3316	4019	3938	4073	3236	3579	-0.322658	5.91192	1.26081e-06	6.4897e-05	Far1
NM_001272092	765	978	799	1277	1216	1345	0.324491	4.09406	1.2818e-06	6.58205e-05	Tysnd1
NM_199025	395	521	523	461	412	442	-0.399578	2.90474	1.29954e-06	6.65729e-05	Zbtb26
NM_009081	4859	5802	5067	8221	7356	7256	0.265023	6.68644	1.31536e-06	6.72236e-05	Rpl28
NM_001199048	397	459	524	440	372	409	-0.449371	2.82465	1.34637e-06	6.86458e-05	Zfp942
NM_026618	1038	1239	1056	1724	1635	1560	0.289287	4.46558	1.35298e-06	6.88201e-05	Coa3
NM_027379	3538	4293	4200	4354	3559	3880	-0.301091	6.01553	1.37242e-06	6.96447e-05	Far1
NM_001146180	1619	1860	1904	1756	1775	1830	-0.278269	4.86701	1.43025e-06	7.24088e-05	Mtss1
NM_001077707	928	1119	1072	880	1023	1034	-0.35671	4.04198	1.47884e-06	7.46937e-05	Shprh
NM_011349	574	759	670	992	1030	979	0.314125	3.74524	1.4856e-06	7.48595e-05	Sema3f
NM_146091	10013	12375	11664	11814	11661	11562	-0.229005	7.54916	1.5825e-06	7.95563e-05	Atl3
NM_145828	590	679	636	927	938	977	0.304847	3.67127	1.60295e-06	8.02976e-05	Xylt2
NM_172637	548	610	577	590	545	472	-0.384734	3.18508	1.60469e-06	8.02976e-05	Hectd2
NM_033565	9143	10873	10783	9113	10608	10149	-0.314258	7.36689	1.6408e-06	8.19147e-05	Aff4
NM_001161850	14908	17654	16036	16427	17089	14542	-0.288129	8.03725	1.65546e-06	8.24557e-05	Sgk1
NM_001163471	548	610	577	590	546	473	-0.382919	3.1859	1.6723e-06	8.31027e-05	Hectd2
NM_018739	1098	1359	1156	1874	1742	1685	0.281772	4.57626	1.68609e-06	8.3595e-05	Rp9
NM_011496	1235	1431	1328	1900	1961	1921	0.261492	4.7111	1.7333e-06	8.57388e-05	Aurkb
NM_031258	2795	3539	3288	3525	2888	2944	-0.311272	5.68698	1.74353e-06	8.60475e-05	Chrdl1
NM_001204912	629	797	722	1031	1094	1070	0.302917	3.84025	1.77589e-06	8.74441e-05	Ptrhd1
NM_001113386	752	919	845	746	868	771	-0.347233	3.73597	1.80024e-06	8.84412e-05	Lifr
NM_172782	959	1188	1180	1165	971	1063	-0.327938	4.14743	1.80897e-06	8.86683e-05	Nxt2
NM_134013	4881	5569	5382	5289	5198	5597	-0.250254	6.43742	1.84207e-06	9.0086e-05	Psme4
NM_001081635	3049	3432	3182	4509	4674	4798	0.259625	5.98353	1.86166e-06	9.08382e-05	Ccnd3
NM_001290532	938	1167	1153	1139	942	1043	-0.331829	4.11529	1.87697e-06	9.13783e-05	Nxt2
NM_010772	4419	5297	4766	6978	6749	6744	0.227601	6.54681	1.88965e-06	9.17885e-05	Maz
NM_138744	669	868	749	1129	1114	1127	0.290113	3.9219	1.90505e-06	9.23287e-05	Ssx2ip
NM_001252457	6193	7377	6458	6974	6791	6781	-0.235142	6.78224	1.91841e-06	9.27678e-05	Ddx39b
NM_001290533	910	1131	1125	1105	904	1008	-0.340856	4.06985	1.94198e-06	9.36973e-05	Nxt2
NM_029805	2515	3143	2755	3994	3985	3999	0.239667	5.76924	2.01131e-06	9.67416e-05	Tsc22d4
NM_001161430	939	1168	1155	1142	942	1043	-0.332237	4.11688	2.01405e-06	9.67416e-05	Nxt2
NM_177208	988	1071	1050	1032	987	1052	-0.292013	4.07008	2.04058e-06	9.7798e-05	Dopey1
NM_021497	1183	1497	1378	1427	1262	1348	-0.277995	4.45653	2.04766e-06	9.79199e-05	Nectin3
NM_207523	14157	17681	14719	23820	22126	21405	0.262	8.24781	2.13849e-06	0.000102037	Rpl23a
NM_025819	415	473	479	437	374	449	-0.390502	2.83799	2.15052e-06	0.000102385	Swt1
NM_029649	294	389	356	564	505	542	0.36227	2.83232	2.17976e-06	0.000103548	Tmem101
NM_001001798	974	1233	1152	1159	949	1111	-0.332102	4.15878	2.2285e-06	0.000105502	Atp11c
NM_022023	8920	10767	10458	11084	8205	8776	-0.376796	7.30771	2.23067e-06	0.000105502	Gmfb
NM_001276248	9859	11797	11023	11324	11411	11048	-0.22344	7.49371	2.28048e-06	0.000107622	Cp
NM_007506	2640	2866	2798	4566	3778	4027	0.298547	5.78793	2.31415e-06	0.000108972	Atp5g1
NM_008173	2376	2972	2947	2753	2836	2715	-0.267962	5.49296	2.32092e-06	0.000109024	Nr3c1
NM_028419	1367	1790	1556	2417	2179	2253	0.269787	4.95004	2.32536e-06	0.000109024	Glrx5
NM_146025	1740	2038	1841	2809	2621	2605	0.243203	5.19209	2.34485e-06	0.000109699	Samd14
NM_001164717	14206	16230	16254	15018	15966	16096	-0.260399	7.99321	2.39101e-06	0.000111617	Sh3pxd2a
NM_025396	1902	2384	2044	3355	2937	2949	0.274712	5.37875	2.42077e-06	0.000112762	Pgls
NM_001081636	3103	3515	3250	4580	4784	4873	0.255788	6.01144	2.49676e-06	0.000115869	Ccnd3
NM_009810	2285	2774	2676	2837	2286	2427	-0.307415	5.37514	2.49822e-06	0.000115869	Casp3
NM_001161419	2642	2867	2797	4566	3776	4027	0.297942	5.78796	2.50594e-06	0.000115978	Atp5g1
NM_001081251	6853	8440	8305	6817	7994	7857	-0.326528	6.97568	2.517e-06	0.000116064	Pbrm1
NM_001253770	669	865	744	1123	1106	1122	0.286922	3.91516	2.51856e-06	0.000116064	Ssx2ip
NM_001048057	2284	2819	2454	3904	3493	3500	0.256598	5.62441	2.52597e-06	0.000116157	Rpl38
NM_010887	1346	1714	1450	1615	1411	1392	-0.300364	4.59844	2.53594e-06	0.000116367	Ndufs4
NM_177645	921	1165	1074	1088	996	1057	-0.279149	4.09527	2.54634e-06	0.000116596	Kansl1l
NM_001301688	11009	13103	12584	13315	11721	12471	-0.240956	7.65302	2.63574e-06	0.000120434	Azin1
NM_010156	916	957	1045	948	879	969	-0.337113	3.95868	2.64898e-06	0.000120783	Samd9l
NM_009758	5818	6972	6608	6738	6597	6719	-0.223409	6.74108	2.6686e-06	0.000121421	Bmpr1a
NM_011361	15578	18495	16914	17192	18055	15260	-0.285447	8.10757	2.68893e-06	0.000122089	Sgk1
NM_001033277	1600	2027	1809	2683	2562	2517	0.243714	5.14212	2.72941e-06	0.000123666	Spryd3
NM_001294269	1910	2396	2051	3372	2946	2962	0.274663	5.38482	2.76935e-06	0.000125213	Pgls
NM_001253768	675	884	760	1143	1132	1136	0.287148	3.94056	2.79175e-06	0.000125722	Ssx2ip
NM_001253769	675	882	760	1140	1131	1136	0.286654	3.93911	2.79227e-06	0.000125722	Ssx2ip
NM_172833	347	423	411	348	387	360	-0.379822	2.63097	2.80811e-06	0.000126172	Malt1
NM_001284409	2295	2787	2688	2854	2302	2435	-0.306109	5.38224	2.81484e-06	0.000126211	Casp3
NM_001048058	2218	2711	2384	3742	3362	3394	0.249863	5.57378	2.89567e-06	0.000129566	Rpl38
NM_001312869	2384	2869	2729	2916	2609	2536	-0.257973	5.44352	2.9523e-06	0.000131827	Tgfbr1
NM_008018	14346	16371	16414	15133	16155	16249	-0.260038	8.00699	2.96366e-06	0.00013206	Sh3pxd2a
NM_134118	2282	2660	2396	3579	3436	3414	0.234373	5.57187	2.9909e-06	0.000132999	Tecr
NM_027289	5171	6266	5703	7899	8323	8187	0.23955	6.79575	3.02153e-06	0.000134085	Nt5dc2
NM_009569	657	895	745	1132	1240	1121	0.337243	3.95388	3.09049e-06	0.000136864	Zfpm1
NM_020491	665	820	707	1107	1087	1033	0.28675	3.86099	3.11071e-06	0.000137236	Sssca1
NM_023372	2232	2748	2408	3785	3404	3418	0.250286	5.58845	3.11162e-06	0.000137236	Rpl38
NM_029570	1770	2112	2080	2010	1977	2060	-0.250988	5.02594	3.12398e-06	0.0001375	Atp11b
NM_019693	6263	7451	6518	7083	6887	6850	-0.23073	6.79896	3.13576e-06	0.000137737	Ddx39b
NM_001102458	12078	14396	13789	14600	12958	13753	-0.2353	7.78942	3.14496e-06	0.00013786	Azin1
NM_001272090	839	1075	876	1400	1309	1468	0.312352	4.22083	3.22175e-06	0.00014094	Tysnd1
NM_018745	12029	14331	13741	14552	12897	13684	-0.235744	7.78342	3.24801e-06	0.000141801	Azin1
NM_001166552	1666	2025	1988	1415	1899	1761	-0.430448	4.87404	3.27064e-06	0.000142501	Zbed6
NM_027179	2279	2657	2393	3575	3426	3405	0.232951	5.56931	3.32193e-06	0.000144444	Tecr
NM_001276250	9842	11782	11029	11331	11416	11104	-0.219353	7.49443	3.35741e-06	0.000145693	Cp
NM_134034	2672	3235	3125	3207	2835	3106	-0.253237	5.6238	3.37291e-06	0.000146071	Smek2
NM_022885	3072	3884	3545	3768	3464	3514	-0.236845	5.84739	3.43529e-06	0.000148314	Slc30a5
NM_008894	1634	1928	1774	2657	2461	2479	0.23716	5.11407	3.43845e-06	0.000148314	Pold2
NM_031863	664	786	767	788	630	688	-0.347054	3.55431	3.4766e-06	0.00014966	Cenpq
NM_026482	10439	12279	12037	11603	11992	12043	-0.235353	7.57762	3.52312e-06	0.000151345	Atp2b1
NM_009194	6241	7794	7409	7465	7191	7394	-0.229662	6.88121	3.52978e-06	0.000151345	Slc12a2
NM_183017	1510	1778	1549	2283	2386	2339	0.263074	4.98723	3.54585e-06	0.000151733	Ttll12
NM_001110013	2048	2624	2541	2466	2412	2403	-0.255633	5.29623	3.61075e-06	0.000154204	Tmtc3
NM_144800	1688	1911	1961	1809	1850	1909	-0.270684	4.91771	3.684e-06	0.000157021	Mtss1
NM_170588	1310	1651	1486	2061	2168	2266	0.277195	4.87175	3.6946e-06	0.000157163	Cpne1
NM_198622	1509	2088	1496	2861	2522	2536	0.369338	5.11554	3.72947e-06	0.000158334	H1fx
NM_001288627	28269	34874	31375	33694	32703	31379	-0.221689	9.02565	3.77037e-06	0.000159755	Emp1
NM_199476	231	279	276	259	211	231	-0.436978	2.01959	3.77823e-06	0.000159775	Rrm2b
NM_020510	693	912	771	1156	1152	1203	0.294224	3.97922	3.91642e-06	0.000165294	Fzd2
NM_025685	509	549	690	518	514	513	-0.451933	3.16591	3.942e-06	0.000166049	Col27a1
NM_030704	7557	9253	7877	12134	12278	11162	0.256207	7.3306	3.99529e-06	0.000167966	Hspb8
NM_009380	1172	1262	1330	1231	1270	1217	-0.292029	4.34617	4.00932e-06	0.000168228	Thrb
NM_146054	16094	19173	18226	18108	18944	18009	-0.229503	8.20208	4.03427e-06	0.000168946	Fermt2
NM_008568	2317	2698	2412	3617	3470	3458	0.23288	5.58848	4.07591e-06	0.000170359	Mcm7
NM_207214	6610	8080	7597	8230	6833	7248	-0.2705	6.91894	4.16999e-06	0.000173954	Exoc5
NM_023239	949	1320	1054	1744	1644	1578	0.312105	4.4693	4.19569e-06	0.000174688	Ndnl2
NM_008652	753	996	853	1283	1242	1285	0.28097	4.10215	4.20785e-06	0.000174692	Mybl2
NM_001163919	528	639	609	613	567	551	-0.308728	3.25172	4.21199e-06	0.000174692	Zfp960
NM_010260	568	667	674	601	617	633	-0.316142	3.35301	4.34425e-06	0.000179832	Gbp2
NM_001310434	998	1223	1087	1600	1586	1564	0.250905	4.43255	4.44645e-06	0.000183463	Fam171a1
NM_001347067	998	1223	1087	1600	1586	1564	0.250905	4.43255	4.44897e-06	0.000183463	Fam171a1
NM_001100416	7920	8808	9558	8826	8178	9072	-0.285725	7.15349	4.46385e-06	0.000183725	OTTMUSG00000016609
NM_001100416	7920	8808	9558	8826	8178	9072	-0.285725	7.15349	4.46385e-06	0.000183725	OTTMUSG00000016609
NM_001100416	7920	8808	9558	8826	8178	9072	-0.285725	7.15349	4.46385e-06	0.000183725	OTTMUSG00000016609
NM_001100416	7920	8808	9558	8826	8178	9072	-0.285725	7.15349	4.46385e-06	0.000183725	OTTMUSG00000016609
NM_001100416	7920	8808	9558	8826	8178	9072	-0.285725	7.15349	4.46385e-06	0.000183725	OTTMUSG00000016609
NM_001100416	7920	8808	9558	8826	8178	9072	-0.285725	7.15349	4.46385e-06	0.000183725	OTTMUSG00000016609
NM_170590	1268	1603	1438	1994	2100	2207	0.279044	4.82732	4.54447e-06	0.000186687	Cpne1
NM_022997	10204	11733	11713	12040	10774	11622	-0.240253	7.52961	4.68538e-06	0.000192109	Vps35
NM_009773	1487	1753	1604	2312	2234	2376	0.242937	4.97804	4.76e-06	0.000194679	Bub1b
NM_134148	615	764	721	670	697	693	-0.298208	3.49765	4.7661e-06	0.000194679	Carns1
NM_001081161	1017	1250	1107	1624	1635	1591	0.252632	4.46183	4.78586e-06	0.000195053	Fam171a1
NM_001276340	2678	3167	2997	3231	2879	2949	-0.237711	5.60123	4.79335e-06	0.000195053	Dnm1l
NM_019719	4606	5443	4813	7708	6853	6798	0.250035	6.59698	4.83775e-06	0.00019599	Stub1
NM_001168281	4706	5596	5236	5557	5351	5196	-0.220421	6.42265	4.84351e-06	0.00019599	Wwtr1
NM_027912	865	1097	902	1427	1335	1495	0.301655	4.25271	4.84364e-06	0.00019599	Tysnd1
NM_009530	5003	5784	5797	5811	5541	5726	-0.230457	6.51288	4.89113e-06	0.000197541	Atrx
NM_001205053	1363	1610	1448	2207	2067	2046	0.243089	4.84655	4.90495e-06	0.000197729	Jdp2
NM_010477	10049	11953	11560	17164	14845	16032	0.244808	7.76806	4.94696e-06	0.00019905	Hspd1
NM_001145827	422	534	487	726	745	691	0.312693	3.27511	5.11214e-06	0.000205314	Stk40
NM_001205052	1363	1610	1449	2207	2067	2045	0.242535	4.84657	5.13188e-06	0.000205723	Jdp2
NM_001166640	1094	1248	1083	1696	1601	1703	0.272507	4.49674	5.14242e-06	0.000205764	Csrp2bp
NM_008737	2076	2455	2248	2301	2263	2390	-0.235065	5.21918	5.18558e-06	0.000207106	Nrp1
NM_028800	422	533	485	725	742	689	0.311626	3.27156	5.19593e-06	0.000207136	Stk40
NM_030887	1388	1635	1463	2235	2109	2071	0.243494	4.86788	5.24028e-06	0.00020842	Jdp2
NM_026447	977	1280	1148	1693	1689	1571	0.271496	4.4835	5.24746e-06	0.00020842	Ppm1m
NM_001276341	2628	3103	2953	3178	2809	2893	-0.240586	5.57392	5.29206e-06	0.000209805	Dnm1l
NM_001045529	986	1221	1158	1181	1039	1132	-0.276706	4.1876	5.30888e-06	0.000210086	Morc3
NM_007738	677	811	664	1177	1015	1059	0.32251	3.85562	5.34695e-06	0.000211205	Col7a1
NM_146165	1962	2440	2253	3259	3062	3082	0.227984	5.42534	5.41544e-06	0.000213519	Aimp2
NM_001081356	2141	2867	2774	2806	1908	2000	-0.483361	5.303	5.44679e-06	0.000214363	Vma21
NM_022316	1797	2107	2017	2790	2816	2772	0.228762	5.25941	5.48113e-06	0.000215321	Smoc1
NM_001290781	2199	2910	2833	2868	1938	2071	-0.478555	5.33485	5.57461e-06	0.000218596	Vma21
NM_177613	1665	2059	1722	2662	2549	2597	0.248881	5.14851	5.60656e-06	0.000219129	Cdc34
NM_027910	2159	2616	2370	3443	3329	3290	0.222516	5.52562	5.61211e-06	0.000219129	Klhdc3
NM_026464	523	667	620	913	849	916	0.29464	3.58966	5.62016e-06	0.000219129	Wdr55
NM_001166581	481	619	666	496	491	584	-0.437287	3.18305	5.62885e-06	0.000219129	BC005561
NM_009370	2502	3029	2885	3071	2804	2678	-0.24855	5.52408	5.66311e-06	0.000220065	Tgfbr1
NM_023544	1977	2283	2284	2995	3228	3397	0.284193	5.43442	5.75471e-06	0.000222907	Rsc1a1
NM_001290780	2149	2869	2777	2816	1917	2007	-0.480305	5.30682	5.75691e-06	0.000222907	Vma21
NM_023162	850	962	959	1463	1294	1312	0.280507	4.19636	5.81716e-06	0.000224836	Znrd1
NM_011086	1101	1342	1411	1126	1165	1336	-0.357338	4.34658	5.85663e-06	0.000225957	Pikfyve
NM_001109042	594	673	701	620	643	645	-0.317076	3.39726	5.92972e-06	0.000228369	Kif21a
NM_016705	594	673	701	620	643	645	-0.317076	3.39726	5.94468e-06	0.000228536	Kif21a
NM_001271443	1604	1816	1771	2817	2433	2377	0.280517	5.09967	5.98358e-06	0.000229622	Ndufs8
NM_008449	549	609	610	554	561	596	-0.320197	3.2418	6.07538e-06	0.000232731	Kif5c
NM_026647	832	1046	1093	1009	934	930	-0.318709	3.98789	6.08794e-06	0.000232799	Zdhhc21
NM_001146217	1801	2109	2022	2792	2822	2775	0.227948	5.26167	6.16877e-06	0.000235472	Smoc1
NM_001030296	1510	2003	1620	2638	2476	2386	0.278291	5.07714	6.26139e-06	0.00023786	Prr7
NM_001109040	614	690	720	640	656	670	-0.314588	3.43908	6.26341e-06	0.00023786	Kif21a
NM_133784	4764	5698	5309	5636	5455	5283	-0.217657	6.4452	6.2644e-06	0.00023786	Wwtr1
NM_001025947	2671	3152	2992	3228	2868	2947	-0.235934	5.59772	6.31239e-06	0.000239261	Dnm1l
NM_181417	1253	1429	1272	1933	1827	1959	0.259177	4.69594	6.36831e-06	0.000240957	Csrp2bp
NM_018865	10953	13177	12409	12442	13067	11972	-0.234174	7.64959	6.39705e-06	0.00024162	Wisp1
NM_001039150	18494	22720	21556	22441	21723	20897	-0.21891	8.43643	6.42483e-06	0.000242245	Cd44
NM_009851	18508	22743	21573	22459	21742	20915	-0.218921	8.43765	6.45147e-06	0.000242825	Cd44
NM_007898	3523	4273	3922	5877	5331	5359	0.227784	6.24116	6.48201e-06	0.00024355	Ebp
NM_001177787	18454	22686	21521	22409	21683	20844	-0.219157	8.43378	6.51064e-06	0.000243554	Cd44
NM_001177785	18501	22732	21563	22453	21733	20908	-0.218771	8.43708	6.51498e-06	0.000243554	Cd44
NM_001177786	18467	22693	21529	22423	21690	20862	-0.218952	8.43453	6.516e-06	0.000243554	Cd44
NM_001312868	2498	3021	2880	3070	2799	2674	-0.247368	5.52174	6.57604e-06	0.000245373	Tgfbr1
NM_001109041	602	676	707	630	645	654	-0.313951	3.41132	6.66737e-06	0.000248351	Kif21a
NM_001161747	1288	1571	1464	2054	2042	2040	0.234275	4.8084	6.71197e-06	0.000249581	Palm
NM_001134474	771	898	934	671	849	835	-0.414684	3.75559	6.77984e-06	0.000251671	Vcan
NM_001271496	1438	1747	1516	1644	1539	1597	-0.247456	4.68437	6.80186e-06	0.000252055	Chka
NM_001039151	18409	22625	21479	22365	21634	20809	-0.218601	8.43063	6.84901e-06	0.000253366	Cd44
NM_001172146	2098	2627	2393	3494	3291	3262	0.226728	5.5213	6.93857e-06	0.00025624	Aimp2
NM_001046637	1078	1230	1119	1836	1615	1582	0.2804	4.5019	6.98762e-06	0.00025761	Snrpa
NM_026948	2168	2519	2249	3678	3168	3214	0.262562	5.50636	7.00024e-06	0.000257635	Cuta
NM_001201470	194	224	203	311	344	348	0.41977	2.13252	7.06214e-06	0.00025947	Papss2
NM_053195	3487	4176	3824	5319	5683	5347	0.238216	6.21864	7.07861e-06	0.000259592	Slc24a3
NM_001252497	533	632	549	418	568	513	-0.463207	3.13068	7.08953e-06	0.000259592	Rapgef6
NM_001113417	1269	1347	1416	1318	1379	1294	-0.289553	4.44712	7.24454e-06	0.000264738	Thrb
NM_152816	2671	3152	2993	3232	2870	2951	-0.234505	5.59854	7.2554e-06	0.000264738	Dnm1l
NM_019933	539	705	698	593	622	633	-0.340323	3.36392	7.26688e-06	0.000264738	Ptpn4
NM_027491	817	954	977	922	856	936	-0.290191	3.89062	7.33266e-06	0.000266684	Rragd
NM_008566	3833	4596	4234	6088	5991	5720	0.219544	6.3489	7.38298e-06	0.000267751	Mcm5
NM_019757	1488	1805	1615	2401	2242	2316	0.232169	4.99013	7.38684e-06	0.000267751	Fzr1
NM_001302540	3829	4582	4223	6075	5965	5709	0.218706	6.34522	7.60025e-06	0.000275024	Mcm5
NM_008278	196	260	258	232	199	193	-0.464566	1.8679	7.70575e-06	0.000278375	Hpgd
NM_013551	927	982	995	1489	1394	1375	0.276881	4.26363	7.80738e-06	0.000281575	Hmbs
NM_001079876	496	626	589	543	515	586	-0.327916	3.18813	7.92214e-06	0.000284802	Gas2l3
NM_001033331	496	626	589	543	515	586	-0.327916	3.18813	7.92326e-06	0.000284802	Gas2l3
NM_001271444	1651	1863	1808	2861	2489	2425	0.27222	5.13107	8.11173e-06	0.000290859	Ndufs8
NM_001142322	6003	6549	6832	6313	6577	6692	-0.259581	6.72677	8.12059e-06	0.000290859	Myo9b
NM_173368	1172	1308	1256	1142	1300	1230	-0.297723	4.33194	8.13223e-06	0.000290859	Chd6
NM_013490	1423	1728	1487	1618	1513	1579	-0.249294	4.66407	8.15898e-06	0.000291074	Chka
NM_144870	1651	1863	1809	2862	2490	2425	0.27232	5.13139	8.16524e-06	0.000291074	Ndufs8
NM_026065	883	1145	919	1514	1437	1387	0.287944	4.28544	8.19552e-06	0.000291671	Mrpl42
NM_001110251	902	945	969	1450	1361	1336	0.282861	4.22303	8.23143e-06	0.000292467	Hmbs
NM_172939	437	518	498	494	424	477	-0.330952	2.95254	8.38636e-06	0.000297481	Sowahc
NM_130458	2360	2784	2446	3498	3650	3725	0.24694	5.62704	8.45341e-06	0.000299367	Sp7
NM_011864	187	220	197	302	330	343	0.419207	2.0923	8.88341e-06	0.00031408	Papss2
NM_026307	2190	2544	2267	3708	3195	3236	0.260368	5.5186	8.98552e-06	0.00031717	Cuta
NM_013733	1363	1619	1540	2244	2014	2241	0.251059	4.88316	9.0391e-06	0.00031854	Chaf1a
NM_025596	5659	6226	5617	9431	8071	8142	0.274623	6.8491	9.13006e-06	0.000320417	Prelid1
NM_001031814	3516	3868	4346	2869	3738	3800	-0.444227	5.91904	9.13422e-06	0.000320417	Smg1
NM_001038635	1060	1340	1219	1118	1214	1244	-0.286372	4.28752	9.16121e-06	0.000320417	Stk35
NM_001288628	29028	35875	32304	34722	33966	32421	-0.213659	9.06976	9.16243e-06	0.000320417	Emp1
NM_010128	29028	35875	32304	34722	33966	32421	-0.213659	9.06976	9.16665e-06	0.000320417	Emp1
NM_028446	1111	1185	1233	1068	1114	1232	-0.322144	4.23965	9.21324e-06	0.000321524	Trip11
NM_183160	340	381	382	381	323	329	-0.367932	2.53955	9.24936e-06	0.000322263	Tmem252
NM_008634	1653	1861	1888	1822	1876	1785	-0.251644	4.88515	9.37235e-06	0.000325856	Map1b
NM_013614	4133	5008	4517	6663	6227	6248	0.215087	6.45516	9.38269e-06	0.000325856	Odc1
NM_016746	1094	1300	1311	1359	1106	1113	-0.323428	4.30604	9.44001e-06	0.00032732	Ccnc
NM_198122	1279	1289	1396	1382	1198	1276	-0.317673	4.41132	9.51116e-06	0.000329257	Arid4b
NM_177178	951	1185	1184	948	1152	1028	-0.35456	4.13195	9.69726e-06	0.000335162	Lmbrd2
NM_001142323	5916	6437	6723	6187	6477	6595	-0.260525	6.70333	9.75108e-06	0.000336482	Myo9b
NM_001272091	810	1034	824	1345	1244	1384	0.304378	4.15221	9.89004e-06	0.000340732	Tysnd1
NM_011982	301	357	369	307	328	321	-0.374662	2.43272	1.0011e-05	0.000344349	Homer1
NM_001252524	7843	9307	9130	9660	8444	8861	-0.235534	7.17386	1.01036e-05	0.000346981	Picalm
NM_010028	20177	23847	22927	25107	20406	21368	-0.275203	8.50525	1.01762e-05	0.00034882	Ddx3x
NM_001290697	2060	2510	2382	2575	2001	2207	-0.308101	5.22071	1.01895e-05	0.00034882	Nudcd2
NM_001081222	588	678	710	647	605	666	-0.315371	3.40347	1.02228e-05	0.000349405	Esco1
NM_001290422	1123	1329	1336	1393	1129	1149	-0.318518	4.3404	1.02871e-05	0.000351046	Ccnc
NM_001013833	408	476	496	452	431	441	-0.331823	2.87812	1.03336e-05	0.000352078	Prkg1
NM_001252520	8028	9495	9341	9862	8654	9079	-0.234012	7.2064	1.03885e-05	0.000353389	Picalm
NM_001252523	7871	9335	9172	9694	8473	8898	-0.235579	7.17922	1.04112e-05	0.000353603	Picalm
NM_133706	2999	3497	3261	4644	4522	4491	0.212549	5.97042	1.04745e-05	0.000355194	Tmem97
NM_153582	7492	8966	8831	7893	8791	8697	-0.264929	7.10454	1.05179e-05	0.000356105	Cmtm4
NM_001289474	8625	10329	9797	9694	9749	10280	-0.223055	7.30904	1.06312e-05	0.000359378	Erbin
NM_001252521	8015	9476	9314	9845	8645	9064	-0.232999	7.20371	1.07795e-05	0.000363478	Picalm
NM_001081324	1256	1548	1393	1533	1352	1350	-0.258531	4.51502	1.07862e-05	0.000363478	Neto2
NM_001040691	705	847	763	1133	1102	1099	0.254537	3.92198	1.08895e-05	0.000366041	Ung
NM_015742	5906	6422	6708	6176	6473	6584	-0.259464	6.70081	1.08962e-05	0.000366041	Myo9b
NM_001024952	2153	2488	2470	2471	2442	2437	-0.224838	5.29354	1.10099e-05	0.000369287	Rc3h1
NM_013788	958	1161	1010	1579	1427	1502	0.254915	4.35509	1.11056e-05	0.000371258	Peg12
NM_001252522	7886	9344	9187	9711	8493	8920	-0.234599	7.18184	1.11244e-05	0.000371258	Picalm
NM_198295	1555	1912	1931	1976	1626	1668	-0.306451	4.85585	1.11316e-05	0.000371258	Tmx3
NM_146194	8043	9504	9356	9879	8674	9101	-0.233053	7.20897	1.11376e-05	0.000371258	Picalm
NM_009942	1383	1593	1469	2534	2090	2035	0.308481	4.89162	1.13341e-05	0.000376691	Cox5b
NM_133990	2454	2887	2843	3035	2628	2625	-0.254909	5.48174	1.13355e-05	0.000376691	Il13ra1
NM_010950	982	1156	1089	1548	1515	1528	0.236566	4.39	1.16006e-05	0.000384907	Numbl
NM_177185	1393	1647	1721	1499	1587	1625	-0.286239	4.68511	1.19692e-05	0.000396528	Ubn2
NM_001163729	1964	2369	2158	3139	2977	2983	0.215606	5.38374	1.21877e-05	0.000403147	Klhdc3
NM_001009947	1059	1239	1204	1162	1164	1220	-0.253888	4.25748	1.22078e-05	0.000403193	Dock11
NM_001164072	1012	1230	1107	1176	1121	1116	-0.244141	4.19664	1.2232e-05	0.000403376	Tank
NM_001310624	1108	1357	1422	1132	1196	1355	-0.347236	4.3633	1.2608e-05	0.000415141	Pikfyve
NM_011529	1006	1210	1100	1167	1106	1110	-0.242867	4.18324	1.29643e-05	0.000426222	Tank
NM_007514	4895	5992	5911	5711	5748	5829	-0.228725	6.53001	1.29901e-05	0.000426421	Slc7a2
NM_013664	4852	5524	5109	5377	5462	5221	-0.220747	6.41934	1.30212e-05	0.00042679	Sh3gl1
NM_011699	3132	3711	3506	3899	3001	3161	-0.314758	5.79303	1.31836e-05	0.000431456	Lin7c
NM_030087	1098	1313	1224	1895	1667	1676	0.254575	4.57076	1.33602e-05	0.000436576	Ndufv3
NM_001190302	848	1063	1061	964	960	1016	-0.285536	4.00393	1.34815e-05	0.000439872	Gm14326
NM_145353	3064	3799	3323	4998	4639	4674	0.219645	6.03413	1.38832e-05	0.000451722	Yipf3
NM_001013384	1384	1541	1449	2128	2032	2058	0.233573	4.82772	1.38866e-05	0.000451722	Podnl1
NM_027861	1817	2118	2166	2130	2018	2092	-0.239888	5.06505	1.40522e-05	0.000456422	Brox
NM_172409	1359	1667	1547	1552	1572	1568	-0.233596	4.65065	1.41734e-05	0.000459665	Fmnl2
NM_001035533	13105	14693	14373	14618	14943	14253	-0.2187	7.8664	1.43789e-05	0.000465225	Akap2
NM_001285825	1113	1289	1162	1916	1682	1620	0.27625	4.55554	1.43879e-05	0.000465225	Snrpa
NM_001176528	1264	1642	1379	2066	2086	1995	0.251479	4.80327	1.44568e-05	0.00046675	Rara
NM_015782	1113	1289	1163	1916	1682	1620	0.275849	4.55572	1.46208e-05	0.00047134	Snrpa
NM_025985	2421	3199	2861	3120	2689	2671	-0.269293	5.52251	1.48018e-05	0.000476464	Ube2g1
NM_053261	221	307	285	423	407	435	0.368307	2.48422	1.49437e-05	0.000479916	Impa2
NM_194262	1330	1350	1454	1446	1282	1346	-0.298499	4.48052	1.49738e-05	0.000479916	Arid4b
NM_173443	5414	6553	6541	6429	6375	6311	-0.22426	6.67236	1.49758e-05	0.000479916	Vcpip1
NM_009439	6019	7284	6596	9659	9099	8977	0.207398	6.99359	1.50478e-05	0.000481506	Psmd3
NM_001044740	4987	6086	6015	5807	5869	5929	-0.227288	6.55549	1.51207e-05	0.000483123	Slc7a2
NM_026914	1451	1934	1645	2497	2442	2291	0.25504	5.03494	1.51866e-05	0.000484511	Smdt1
NM_001164624	244	295	289	235	250	272	-0.400237	2.11111	1.52876e-05	0.000487014	Zfp809
NM_009649	12970	14556	14273	14467	14831	14123	-0.218842	7.8535	1.5327e-05	0.000487412	Akap2
NM_001242558	1085	1288	1260	1099	1283	1173	-0.301933	4.28765	1.53453e-05	0.000487412	Ncoa6
NM_001161823	1750	2161	1976	2869	2648	2750	0.2188	5.24403	1.57557e-05	0.000499365	Kdm4a
NM_010325	5250	6371	5979	8338	8106	8022	0.204099	6.81461	1.5768e-05	0.000499365	Got2
NM_177475	1018	1227	1095	1105	1108	1167	-0.254033	4.18838	1.58796e-05	0.000502162	Zfp280b
NM_001252061	786	952	833	1227	1213	1268	0.257015	4.07392	1.60869e-05	0.000507157	Cacna1a
NM_028132	937	1118	1003	1542	1438	1400	0.246127	4.31761	1.60934e-05	0.000507157	Pgm2
NM_001035532	13131	14716	14409	14642	14994	14282	-0.218186	7.86956	1.61081e-05	0.000507157	Akap2
NM_019922	4399	5695	4685	7277	6879	6848	0.23802	6.57886	1.61977e-05	0.000509234	Crtap
NM_173753	2774	3178	3207	3086	3241	3054	-0.237953	5.65296	1.62598e-05	0.000509462	Fnip1
NM_001081360	3710	4378	4123	3836	4294	4220	-0.254589	6.05941	1.62696e-05	0.000509462	Camsap2
NM_001347109	3710	4378	4123	3836	4294	4220	-0.254589	6.05941	1.62821e-05	0.000509462	Camsap2
NM_001347110	3710	4378	4123	3836	4294	4220	-0.254589	6.05941	1.62994e-05	0.000509462	Camsap2
NM_001166371	2544	2968	3117	2414	2840	2963	-0.340947	5.51906	1.63917e-05	0.000511605	Zfp638
NM_175102	1764	2188	1793	2949	2716	2628	0.258329	5.23056	1.64731e-05	0.000513405	Sf3b5
NM_001304544	13814	15552	15132	15329	15869	14998	-0.219573	7.94334	1.66567e-05	0.000518378	Pakap
NM_001017966	2935	3494	3375	4368	4951	4983	0.274478	6.01029	1.67202e-05	0.000519602	Ddi2
NM_001205095	301	367	410	350	228	305	-0.560488	2.4192	1.69346e-05	0.000525507	Zfp994
NM_001252059	792	959	835	1235	1220	1273	0.256363	4.08193	1.71652e-05	0.000531317	Cacna1a
NM_007578	792	959	835	1235	1220	1273	0.256363	4.08193	1.71711e-05	0.000531317	Cacna1a
NM_001033441	2687	3365	3121	3153	3200	3148	-0.219036	5.66098	1.72749e-05	0.000533392	Alg10b
NM_001310697	2861	3461	3112	3479	3094	3178	-0.224338	5.70028	1.72876e-05	0.000533392	Mff
NM_027769	1608	2056	2047	1901	1855	1973	-0.264483	4.95525	1.74598e-05	0.000537936	Cpne3
NM_001310695	2861	3461	3112	3479	3097	3178	-0.223889	5.70049	1.74931e-05	0.000538193	Mff
NM_009251	1389	1570	1581	1564	1376	1597	-0.274644	4.62344	1.7858e-05	0.000548395	Serpina3g
NM_029409	2875	3486	3125	3496	3114	3199	-0.223621	5.70847	1.78756e-05	0.000548395	Mff
NM_001033192	886	1177	968	1024	986	1005	-0.276467	4.03509	1.8349e-05	0.000561664	Fam8a1
NM_001270642	5	5	5	21	77	7	2.51356	-1.49577	1.84383e-05	0.000561664	Gm21312
NM_001270642	5	5	5	21	77	7	2.51356	-1.49577	1.84383e-05	0.000561664	Gm21312
NM_001270642	5	5	5	21	77	7	2.51356	-1.49577	1.84383e-05	0.000561664	Gm21312
NM_001270642	5	5	5	21	77	7	2.51356	-1.49577	1.84383e-05	0.000561664	Gm21312
NM_001270642	5	5	5	21	77	7	2.51356	-1.49577	1.84383e-05	0.000561664	Gm21312
NM_001270642	5	5	5	21	77	7	2.51356	-1.49577	1.84383e-05	0.000561664	Gm21312
NM_001270642	5	5	5	21	77	7	2.51356	-1.49577	1.84383e-05	0.000561664	Gm21312
NM_001270898	5	5	5	21	77	7	2.51356	-1.49577	1.84383e-05	0.000561664	Gm21293
NM_001270898	5	5	5	21	77	7	2.51356	-1.49577	1.84383e-05	0.000561664	Gm21293
NM_001270898	5	5	5	21	77	7	2.51356	-1.49577	1.84383e-05	0.000561664	Gm21293
NM_001270898	5	5	5	21	77	7	2.51356	-1.49577	1.84383e-05	0.000561664	Gm21293
NM_001270898	5	5	5	21	77	7	2.51356	-1.49577	1.84383e-05	0.000561664	Gm21293
NM_001270898	5	5	5	21	77	7	2.51356	-1.49577	1.84383e-05	0.000561664	Gm21293
NM_001270898	5	5	5	21	77	7	2.51356	-1.49577	1.84383e-05	0.000561664	Gm21293
NM_001270900	5	5	5	21	77	7	2.51356	-1.49577	1.84383e-05	0.000561664	Gm8764
NM_001270900	5	5	5	21	77	7	2.51356	-1.49577	1.84383e-05	0.000561664	Gm8764
NM_001270900	5	5	5	21	77	7	2.51356	-1.49577	1.84383e-05	0.000561664	Gm8764
NM_001270900	5	5	5	21	77	7	2.51356	-1.49577	1.84383e-05	0.000561664	Gm8764
NM_001270900	5	5	5	21	77	7	2.51356	-1.49577	1.84383e-05	0.000561664	Gm8764
NM_001270900	5	5	5	21	77	7	2.51356	-1.49577	1.84383e-05	0.000561664	Gm8764
NM_001270900	5	5	5	21	77	7	2.51356	-1.49577	1.84383e-05	0.000561664	Gm8764
NM_001270901	5	5	5	21	77	7	2.51356	-1.49577	1.84383e-05	0.000561664	Gm21304
NM_001270901	5	5	5	21	77	7	2.51356	-1.49577	1.84383e-05	0.000561664	Gm21304
NM_001270901	5	5	5	21	77	7	2.51356	-1.49577	1.84383e-05	0.000561664	Gm21304
NM_001270901	5	5	5	21	77	7	2.51356	-1.49577	1.84383e-05	0.000561664	Gm21304
NM_001270901	5	5	5	21	77	7	2.51356	-1.49577	1.84383e-05	0.000561664	Gm21304
NM_001270901	5	5	5	21	77	7	2.51356	-1.49577	1.84383e-05	0.000561664	Gm21304
NM_001270901	5	5	5	21	77	7	2.51356	-1.49577	1.84383e-05	0.000561664	Gm21304
NM_009761	1036	1279	1206	1295	1107	1112	-0.274486	4.25407	1.87717e-05	0.000571016	Bnip3l
NM_001289475	8945	10677	10099	10075	10159	10664	-0.215125	7.36074	1.90255e-05	0.00057792	Erbin
NM_145853	1476	1779	1674	2267	2406	2329	0.235654	4.9983	1.91185e-05	0.000579926	Tpcn1
NM_001286541	2926	3496	3201	4514	4454	4434	0.206256	5.94624	1.91453e-05	0.000579926	Sigmar1
NM_020006	739	931	796	886	769	781	-0.288734	3.73334	1.92726e-05	0.000582963	Cdc42ep4
NM_146183	196	236	215	351	335	321	0.366222	2.15889	1.93761e-05	0.000585273	Zfp428
NM_025928	454	543	483	877	751	675	0.364798	3.3427	1.94654e-05	0.000587147	Pmf1
NM_028101	3615	4054	3840	5962	5213	5256	0.238574	6.22405	1.95049e-05	0.000587516	Jmjd8
NM_016750	5539	7287	6958	7294	4729	5264	-0.466019	6.65808	1.96224e-05	0.000590232	H2afz
NM_001289726	47388	56839	49384	75045	71470	68886	0.215659	9.94623	1.99928e-05	0.000600536	Gapdh
NM_001289463	519	559	545	507	540	533	-0.312226	3.12286	2.00492e-05	0.000600856	Mme
NM_008084	47391	56840	49387	75047	71470	68885	0.215598	9.94627	2.00592e-05	0.000600856	Gapdh
NM_008452	144	190	191	276	286	283	0.416037	1.88901	2.02178e-05	0.000604766	Klf2
NM_001166065	1523	1896	1818	1727	1841	1749	-0.247847	4.83899	2.02938e-05	0.000606199	Gcnt4
NM_001310485	1953	2084	2124	2092	2092	2112	-0.243805	5.08042	2.04051e-05	0.000608501	Trps1
NM_001330198	2319	2818	2575	2654	2765	2490	-0.234465	5.40456	2.04273e-05	0.000608501	Fuca2
NM_001310699	2803	3397	3058	3416	3044	3124	-0.222007	5.67413	2.04627e-05	0.000608717	Mff
NM_001177871	1890	2060	1942	2073	1969	2021	-0.233588	5.02023	2.06279e-05	0.000612784	Filip1l
NM_013876	4616	5965	5786	5930	5298	5393	-0.247018	6.48198	2.08236e-05	0.000617266	Rnf11
NM_020011	706	868	748	1184	1087	1088	0.2611	3.92942	2.0836e-05	0.000617266	Sphk2
NM_021567	4632	5319	5052	7374	6764	6851	0.210704	6.59014	2.09017e-05	0.000618363	Pcbp4
NM_030564	800	952	876	1351	1197	1238	0.254266	4.10427	2.11126e-05	0.000623748	Rnf34
NM_001079822	2040	2364	2005	3016	3166	3032	0.251204	5.38653	2.14844e-05	0.000633863	Tcf7l1
NM_001111066	4882	5901	5229	8098	7565	7047	0.232173	6.69377	2.16855e-05	0.000638875	Fkbp8
NM_008604	518	558	544	507	539	533	-0.310466	3.12101	2.17135e-05	0.000638875	Mme
NM_010220	2172	2608	2450	3373	3335	3373	0.208212	5.53513	2.20905e-05	0.000649082	Fkbp5
NM_001190846	958	1183	1103	1129	1054	1121	-0.244518	4.15002	2.24704e-05	0.000659107	Kat2b
NM_007742	400905	493539	444803	617759	619323	615785	0.19815	13.0595	2.2495e-05	0.000659107	Col1a1
NM_053068	696	851	767	1159	1060	1106	0.251379	3.91914	2.25234e-05	0.000659107	Chrac1
NM_001081111	1918	2158	2337	2138	1990	2251	-0.281058	5.11902	2.25861e-05	0.000660036	Tmf1
NM_016701	176	201	236	162	184	178	-0.497719	1.63637	2.26163e-05	0.000660036	Nes
NM_010223	4855	5875	5204	8064	7530	7007	0.232313	6.68676	2.27059e-05	0.000661756	Fkbp8
NM_007611	411	503	456	654	710	674	0.302117	3.19532	2.28386e-05	0.000664725	Casp7
NM_001286542	2651	3210	2887	4118	4033	4024	0.205627	5.80809	2.29509e-05	0.000667092	Sigmar1
NM_175657	10	14	20	5	5	5	-1.79595	-2.38564	2.30085e-05	0.000667866	Hist1h4n
NM_175657	10	14	20	5	5	5	-1.79595	-2.38564	2.30085e-05	0.000667866	Hist1h4n
NM_018860	26908	31722	27177	47331	40438	38377	0.281839	9.143	2.30698e-05	0.000668557	Rpl41
NM_008717	3874	4433	4655	4057	4260	4611	-0.275804	6.13664	2.30943e-05	0.000668557	Zfp638
NM_026364	2793	3351	3094	4341	4185	4329	0.205126	5.88662	2.31365e-05	0.000668845	Prpsap1
NM_009332	2036	2359	2000	3007	3158	3025	0.250594	5.38306	2.31711e-05	0.000668845	Tcf7l1
NM_030690	5348	6036	5968	5741	5944	6178	-0.231175	6.57889	2.31973e-05	0.000668845	Rai14
NM_009795	4630	5305	4750	7235	6843	6609	0.220529	6.56487	2.32816e-05	0.000670381	Capns1
NM_026174	1200	1426	1320	1826	2004	1852	0.25484	4.68924	2.34782e-05	0.000674931	Entpd4
NM_026174	1200	1426	1320	1826	2004	1852	0.25484	4.68924	2.34782e-05	0.000674931	Entpd4
NM_001253832	419	515	467	769	656	671	0.309175	3.23131	2.35302e-05	0.000674931	Fibp
NM_027007	660	864	808	760	655	810	-0.336937	3.62921	2.35336e-05	0.000674931	Zfp397
NM_182994	2296	2942	2716	2967	2463	2541	-0.267346	5.43191	2.36254e-05	0.000676665	Arl5a
NM_001166408	5351	6039	5974	5744	5949	6183	-0.231121	6.57992	2.37322e-05	0.000678823	Rai14
NM_145483	417	520	536	507	430	461	-0.346539	2.96385	2.3869e-05	0.000681831	Zfp160
NM_001286221	1968	2497	2317	2515	2184	2191	-0.247746	5.21137	2.42609e-05	0.000692109	Mier1
NM_001164071	1029	1245	1136	1207	1151	1144	-0.233145	4.22798	2.43484e-05	0.000693687	Tank
NM_175252	144	188	180	169	110	139	-0.56352	1.34835	2.44595e-05	0.000695935	Zfp934
NM_183262	1189	1484	1380	1265	1386	1404	-0.268663	4.45949	2.46103e-05	0.000698601	Stk35
NM_013765	7950	8846	8277	14463	12292	10996	0.313879	7.38852	2.4618e-05	0.000698601	Rps26
NM_001005868	9137	10888	10347	10283	10406	10917	-0.213719	7.39271	2.47109e-05	0.000700315	Erbin
NM_001199631	4831	5847	5166	8007	7481	6967	0.231143	6.67796	2.47445e-05	0.000700348	Fkbp8
NM_028097	454	565	545	554	489	437	-0.351046	3.04822	2.48332e-05	0.000701937	Tmem68
NM_172645	1575	1991	1826	1920	1864	1736	-0.236263	4.88606	2.51148e-05	0.000708967	Suco
NM_008525	1635	2078	1743	2691	2514	2527	0.232796	5.14137	2.52752e-05	0.000711636	Alad
NM_010897	1677	2002	2127	1656	1969	1928	-0.333907	4.94933	2.52753e-05	0.000711636	Nf1
NM_027703	201	217	221	166	171	214	-0.486575	1.70191	2.55826e-05	0.00071692	Zfp626
NM_001252471	4584	5242	4829	5126	5193	4962	-0.212855	6.34336	2.55932e-05	0.00071692	Sh3gl1
NM_001252060	784	945	825	1211	1205	1257	0.252821	4.06219	2.55952e-05	0.00071692	Cacna1a
NM_001286223	1959	2487	2309	2506	2175	2180	-0.248062	5.20545	2.5596e-05	0.00071692	Mier1
NM_027696	1976	2503	2321	2522	2202	2199	-0.244708	5.21667	2.56374e-05	0.000717149	Mier1
NM_001081322	19	11	13	5	5	5	-1.76705	-2.40563	2.58429e-05	0.000721429	Myo5c
NM_011467	1229	1489	1433	2162	1893	1901	0.248801	4.75807	2.5874e-05	0.000721429	Spr
NM_025327	1312	1546	1338	2153	1941	1925	0.247541	4.77401	2.58907e-05	0.000721429	Krtcap2
NM_177730	7163	9182	8534	9055	8367	8381	-0.216729	7.10057	2.59677e-05	0.00072264	Impad1
NM_001289473	9107	10852	10310	10251	10378	10883	-0.213115	7.38809	2.60046e-05	0.000722732	Erbin
NM_001042623	1951	2283	2114	2945	2987	2943	0.211337	5.35036	2.60825e-05	0.000723967	Phc1
NM_172382	1155	1409	1263	1844	1750	1801	0.224072	4.6275	2.62717e-05	0.000728279	Kdm4a
NM_001177543	11664	13788	14358	14382	11898	13470	-0.275066	7.75496	2.64143e-05	0.000731294	0610010B08Rik
NM_001177543	11664	13788	14358	14382	11898	13470	-0.275066	7.75496	2.64143e-05	0.000731294	0610010B08Rik
NM_001177543	11664	13788	14358	14382	11898	13470	-0.275066	7.75496	2.64143e-05	0.000731294	0610010B08Rik
NM_001177543	11664	13788	14358	14382	11898	13470	-0.275066	7.75496	2.64143e-05	0.000731294	0610010B08Rik
NM_001177543	11664	13788	14358	14382	11898	13470	-0.275066	7.75496	2.64143e-05	0.000731294	0610010B08Rik
NM_001177543	11664	13788	14358	14382	11898	13470	-0.275066	7.75496	2.64143e-05	0.000731294	0610010B08Rik
NM_009532	590	794	708	1026	983	1035	0.272105	3.78346	2.65241e-05	0.000733392	Xrcc1
NM_009963	463	480	482	716	687	725	0.303897	3.25622	2.67165e-05	0.000737764	Cry2
NM_029951	1762	2231	2057	2199	2014	2023	-0.226596	5.05662	2.6994e-05	0.000744476	C330007P06Rik
NM_019755	11644	13031	11964	17798	17047	16526	0.212818	7.88003	2.73175e-05	0.000752435	Plp2
NM_009230	3450	4174	3817	3928	4115	3815	-0.219188	5.98098	2.74691e-05	0.000754467	Soat1
NM_021438	418	515	467	766	654	670	0.30613	3.22849	2.74934e-05	0.000754467	Fibp
NM_001286222	1974	2503	2320	2522	2202	2199	-0.244037	5.21631	2.74962e-05	0.000754467	Mier1
NM_023128	1347	1642	1531	2123	2129	2094	0.218562	4.86394	2.75939e-05	0.000756185	Palm
NM_001136260	1186	1462	1398	1293	1392	1397	-0.257142	4.46273	2.78278e-05	0.000761627	Slc4a4
NM_012050	1342	1487	1644	1582	813	1019	-0.669481	4.43268	2.80696e-05	0.000766953	Omd
NM_007752	10853	12827	11978	12666	12623	12319	-0.19515	7.63327	2.81234e-05	0.000766953	Cp
NM_001040397	1889	2041	1933	2069	1963	2006	-0.232758	5.0138	2.81329e-05	0.000766953	Filip1l
NM_009072	4605	5330	5545	5521	5186	5258	-0.228335	6.41429	2.81647e-05	0.000766953	Rock2
NM_001276446	1633	2076	1740	2690	2504	2524	0.232022	5.13909	2.82957e-05	0.000769509	Alad
NM_001316995	5016	6649	6345	6626	4074	4667	-0.500471	6.5077	2.833e-05	0.000769509	H2afz
NM_153552	1604	1872	1830	1977	1650	1727	-0.26051	4.85404	2.83655e-05	0.000769509	Thoc1
NM_053074	3326	3749	3524	5200	4937	4751	0.216023	6.09287	2.84363e-05	0.000770458	Nup62
NM_001185182	760	917	816	1241	1150	1173	0.243749	4.02232	2.88164e-05	0.000779778	Pfdn6
NM_001252218	7323	9163	8113	12507	11358	10874	0.227191	7.30867	2.89045e-05	0.000781181	Rpl31
NM_053257	7300	9142	8090	12470	11329	10845	0.227212	7.30472	2.89618e-05	0.000781752	Rpl31
NM_001289662	3930	4550	4543	4456	4188	4711	-0.236283	6.16133	2.90792e-05	0.000783938	2810474O19Rik
NM_026592	748	838	824	890	662	720	-0.360605	3.67026	2.92974e-05	0.000788221	B230118H07Rik
NM_020005	989	1238	1148	1179	1111	1161	-0.238455	4.2096	2.93308e-05	0.000788221	Kat2b
NM_001252219	7308	9146	8103	12490	11335	10854	0.227166	7.30619	2.93815e-05	0.000788221	Rpl31
NM_001039546	2548	3043	2918	3047	2901	2960	-0.205643	5.56048	2.93842e-05	0.000788221	Myo6
NM_001289661	3943	4567	4559	4464	4203	4731	-0.236699	6.16621	2.94427e-05	0.000788807	2810474O19Rik
NM_198885	639	935	689	1213	1180	1075	0.350132	3.93754	2.97226e-05	0.000795321	Scx
NM_026054	3931	4553	4543	4456	4191	4715	-0.23595	6.16191	2.98513e-05	0.000797772	2810474O19Rik
NM_001284354	786	958	915	693	884	883	-0.381017	3.80022	2.98951e-05	0.000797956	Shprh
NM_172937	786	958	916	694	884	884	-0.380395	3.80104	2.99498e-05	0.000798174	Shprh
NM_026023	2324	2818	2637	2912	2299	2542	-0.277498	5.39712	2.99773e-05	0.000798174	Nudcd2
NM_207515	2127	2317	2387	2186	2397	2317	-0.259322	5.22152	3.00932e-05	0.000800272	Mbnl2
NM_001163346	723	913	785	876	755	768	-0.284218	3.70882	3.0518e-05	0.000809959	Cdc42ep4
NM_018760	1209	1492	1423	1313	1418	1429	-0.257298	4.49017	3.05326e-05	0.000809959	Slc4a4
NM_027139	2938	3440	3138	4798	4185	4448	0.223834	5.94042	3.06764e-05	0.000812775	Taf9
NM_175341	2127	2317	2388	2190	2398	2317	-0.258498	5.22211	3.07387e-05	0.000813426	Mbnl2
NM_001015889	2975	3474	3172	4868	4244	4471	0.224101	5.95647	3.15752e-05	0.000834538	Taf9
NM_025932	2626	3306	3014	3329	2910	2953	-0.231582	5.61876	3.17191e-05	0.000835741	Syap1
NM_147220	558	685	606	564	606	637	-0.303562	3.31196	3.17306e-05	0.000835741	Abca9
NM_001083891	818	1010	936	1423	1298	1252	0.252012	4.17453	3.1737e-05	0.000835741	Ndufv3
NM_010740	16	11	15	5	5	5	-1.7317	-2.42657	3.245e-05	0.000852655	Cd93
NM_001197147	1207	1489	1422	1311	1418	1426	-0.256934	4.48825	3.24606e-05	0.000852655	Slc4a4
NM_026633	120	141	122	241	189	214	0.476619	1.478	3.24979e-05	0.000852655	Fam195a
NM_001085421	134	131	146	107	105	129	-0.543243	1.04684	3.25798e-05	0.000853766	Tspyl5
NM_001001566	4358	5037	4397	6534	6588	6300	0.220851	6.47434	3.29883e-05	0.000863421	Chpf
NM_145573	919	1110	1003	1489	1389	1414	0.22961	4.29586	3.30863e-05	0.000864935	Mrps35
NM_011160	445	506	522	500	475	471	-0.299328	2.98779	3.35331e-05	0.000875556	Prkg1
NM_183046	900	1071	1062	993	900	1086	-0.297583	4.02909	3.38434e-05	0.00088194	Kif20b
NM_133976	926	1177	957	1614	1422	1429	0.274278	4.33245	3.38594e-05	0.00088194	Imp3
NM_008494	1990	2325	2024	2984	2983	2950	0.219866	5.35317	3.40944e-05	0.00088699	Lfng
NM_024254	1290	1629	1513	1655	1337	1392	-0.286922	4.57957	3.4252e-05	0.000890015	Katnbl1
NM_010442	4701	5143	5064	7097	7157	6753	0.219959	6.58781	3.43577e-05	0.000891689	Hmox1
NM_013464	3032	3637	3711	3497	3462	3679	-0.235503	5.83295	3.44274e-05	0.000892423	Ahr
NM_001001565	4362	5046	4402	6538	6595	6305	0.220193	6.47583	3.50149e-05	0.000906561	Chpf
NM_011049	6464	7339	6528	9817	9254	9405	0.211898	7.02967	3.51682e-05	0.00090944	Cdk16
NM_010057	51	69	59	117	95	118	0.610295	0.483623	3.53552e-05	0.00091318	Dlx6
NM_172493	1128	1311	1355	1313	1292	1257	-0.246654	4.37648	3.56897e-05	0.000919583	Diaph2
NM_178164	5113	6612	6423	6719	5801	5639	-0.268772	6.62097	3.56954e-05	0.000919583	Ptbp3
NM_144904	5108	6606	6418	6712	5798	5634	-0.268685	6.61974	3.5731e-05	0.000919583	Ptbp3
NM_011380	177	212	189	320	299	287	0.376278	2.00387	3.58571e-05	0.00092173	Six2
NM_007905	2015	2352	2186	3006	3093	3065	0.211767	5.39646	3.62427e-05	0.000930532	Phc1
NM_025526	966	1154	994	1550	1449	1441	0.239609	4.34015	3.63841e-05	0.00093305	Iscu
NM_001271579	2015	2351	2186	3006	3093	3063	0.211657	5.39619	3.65707e-05	0.000936722	Phc1
NM_013812	9286	10884	9772	15046	13366	13575	0.214325	7.58784	3.70745e-05	0.000948499	Cdk2ap1
NM_001314027	2967	3544	3629	3425	3384	3590	-0.234708	5.79972	3.73351e-05	0.000954036	Ahr
NM_001111324	3950	4604	4137	4378	4584	3952	-0.247428	6.11899	3.76032e-05	0.000959749	Nedd9
NM_001039081	1958	2492	2315	2512	2206	2189	-0.240404	5.21106	3.76647e-05	0.000960182	Mier1
NM_033560	2002	2353	2266	2431	2225	2248	-0.212231	5.19592	3.77957e-05	0.000961298	Vps37a
NM_001346657	995	1331	1298	1280	1001	1176	-0.337043	4.26427	3.77976e-05	0.000961298	Ube2q2
NM_001310625	1327	1559	1363	2185	1957	1935	0.243123	4.78972	3.81665e-05	0.000969536	Krtcap2
NM_001310481	2083	2224	2276	2209	2261	2279	-0.239002	5.17829	3.84639e-05	0.000975943	Trps1
NM_001110273	79	95	65	67	63	45	-0.720649	0.202023	3.87522e-05	0.000982101	Slc14a2
NM_001134480	387	511	451	421	463	400	-0.340271	2.83905	3.89707e-05	0.000985689	Plcxd2
NM_181517	6212	7413	7106	7170	7105	7443	-0.204208	6.84605	3.89961e-05	0.000985689	Ipo7
NM_001081400	1395	1804	1658	1782	1574	1576	-0.247794	4.72914	3.90309e-05	0.000985689	1810013L24Rik
NM_001008231	908	1087	976	1444	1388	1371	0.228599	4.26634	3.91698e-05	0.000988041	Daam2
NM_178607	1054	1220	1187	1128	1187	1206	-0.247156	4.24398	3.97079e-05	0.00100044	Rnf24
NM_001200002	428	538	495	685	729	744	0.292535	3.28148	4.00574e-05	0.00100775	Tmppe
NM_001242396	2570	2903	3011	2587	2904	2963	-0.277261	5.52474	4.00912e-05	0.00100775	Jmjd1c
NM_001048208	3704	4338	4278	4072	4397	4235	-0.227173	6.08508	4.03121e-05	0.00101212	Med14
NM_023138	4096	4831	4132	6452	6139	5856	0.225522	6.3974	4.07395e-05	0.00102166	Map2k2
NM_001142963	298	468	438	370	296	372	-0.478136	2.6086	4.16461e-05	0.00104318	Gm10778
NM_001142963	298	468	438	370	296	372	-0.478136	2.6086	4.16461e-05	0.00104318	Gm10778
NM_001172561	729	913	782	1208	1134	1129	0.246981	3.98286	4.18485e-05	0.00104704	Sphk2
NM_001297607	2437	2814	2574	3817	3566	3538	0.207621	5.65019	4.20976e-05	0.00105205	Rad23a
NM_001099349	11832	13926	14490	14568	12204	13794	-0.261597	7.77706	4.22481e-05	0.00105366	Gm14308
NM_001099349	11832	13926	14490	14568	12204	13794	-0.261597	7.77706	4.22481e-05	0.00105366	Gm14308
NM_001099349	11832	13926	14490	14568	12204	13794	-0.261597	7.77706	4.22481e-05	0.00105366	Gm14308
NM_001099349	11832	13926	14490	14568	12204	13794	-0.261597	7.77706	4.22481e-05	0.00105366	Gm14308
NM_001099349	11832	13926	14490	14568	12204	13794	-0.261597	7.77706	4.22481e-05	0.00105366	Gm14308
NM_001099349	11832	13926	14490	14568	12204	13794	-0.261597	7.77706	4.22481e-05	0.00105366	Gm14308
NM_001100415	11832	13926	14490	14568	12204	13794	-0.261597	7.77706	4.22629e-05	0.00105366	Gm14430
NM_001100415	11832	13926	14490	14568	12204	13794	-0.261597	7.77706	4.22629e-05	0.00105366	Gm14430
NM_001100415	11832	13926	14490	14568	12204	13794	-0.261597	7.77706	4.22629e-05	0.00105366	Gm14430
NM_001100415	11832	13926	14490	14568	12204	13794	-0.261597	7.77706	4.22629e-05	0.00105366	Gm14430
NM_001100415	11832	13926	14490	14568	12204	13794	-0.261597	7.77706	4.22629e-05	0.00105366	Gm14430
NM_001100415	11832	13926	14490	14568	12204	13794	-0.261597	7.77706	4.22629e-05	0.00105366	Gm14430
NM_001256480	11832	13926	14490	14568	12204	13794	-0.261597	7.77706	4.23421e-05	0.00105366	Gm4724
NM_001256480	11832	13926	14490	14568	12204	13794	-0.261597	7.77706	4.23421e-05	0.00105366	Gm4724
NM_001256480	11832	13926	14490	14568	12204	13794	-0.261597	7.77706	4.23421e-05	0.00105366	Gm4724
NM_001256480	11832	13926	14490	14568	12204	13794	-0.261597	7.77706	4.23421e-05	0.00105366	Gm4724
NM_001256480	11832	13926	14490	14568	12204	13794	-0.261597	7.77706	4.23421e-05	0.00105366	Gm4724
NM_001256480	11832	13926	14490	14568	12204	13794	-0.261597	7.77706	4.23421e-05	0.00105366	Gm4724
NM_001101804	11832	13926	14490	14568	12204	13794	-0.261597	7.77706	4.23576e-05	0.00105366	Gm14434
NM_001101804	11832	13926	14490	14568	12204	13794	-0.261597	7.77706	4.23576e-05	0.00105366	Gm14434
NM_001101804	11832	13926	14490	14568	12204	13794	-0.261597	7.77706	4.23576e-05	0.00105366	Gm14434
NM_001101804	11832	13926	14490	14568	12204	13794	-0.261597	7.77706	4.23576e-05	0.00105366	Gm14434
NM_001101804	11832	13926	14490	14568	12204	13794	-0.261597	7.77706	4.23576e-05	0.00105366	Gm14434
NM_001101804	11832	13926	14490	14568	12204	13794	-0.261597	7.77706	4.23576e-05	0.00105366	Gm14434
NM_001347144	4093	4830	4130	6446	6138	5849	0.225113	6.39649	4.24927e-05	0.00105581	Map2k2
NM_010286	1050	1274	1110	1826	1517	1646	0.266431	4.49522	4.26473e-05	0.00105843	Tsc22d3
NM_001195284	199	268	279	224	224	223	-0.422021	1.94972	4.29186e-05	0.00106394	Fsd1l
NM_133949	3713	4310	3858	5550	5469	5518	0.204286	6.25013	4.30719e-05	0.00106651	Ptov1
NM_001289462	529	564	547	512	554	538	-0.305797	3.14118	4.33937e-05	0.00107325	Mme
NM_029197	12	16	14	5	5	5	-1.72967	-2.42694	4.35126e-05	0.00107496	Meiob
NM_001081409	1314	1550	1674	1555	1488	1515	-0.26548	4.6255	4.35839e-05	0.00107541	Phf20l1
NM_008826	1727	1989	1859	2670	2490	2633	0.210156	5.1632	4.36308e-05	0.00107541	Pfkl
NM_016881	952	1204	1123	1594	1525	1513	0.227979	4.40625	4.37128e-05	0.00107602	Pmm2
NM_001346658	962	1259	1248	1221	885	1109	-0.379734	4.18255	4.37552e-05	0.00107602	Ube2q2
NM_001297606	2531	2940	2668	3954	3710	3678	0.205646	5.70562	4.41727e-05	0.00108505	Rad23a
NM_001081101	367	407	453	368	391	397	-0.35856	2.69743	4.45663e-05	0.00109329	Uvssa
NM_001326288	123	132	151	124	104	117	-0.507625	1.04395	4.46095e-05	0.00109329	Naaladl2
NM_009084	7640	8582	8182	13348	11809	10561	0.273971	7.32697	4.47207e-05	0.00109477	Rpl37a
NM_009010	2527	2936	2661	3950	3703	3670	0.205884	5.70309	4.4904e-05	0.00109607	Rad23a
NM_001284189	494	557	541	506	550	511	-0.295269	3.10198	4.49126e-05	0.00109607	Homer1
NM_147176	494	557	541	506	550	511	-0.295269	3.10198	4.49264e-05	0.00109607	Homer1
NM_138306	2043	2451	2219	3026	3290	3173	0.228515	5.43942	4.50597e-05	0.00109808	Dgkz
NM_001005358	940	1105	1074	1064	984	1110	-0.254186	4.09009	4.52208e-05	0.00110077	Zfp960
NM_001347185	1968	2152	2035	2996	2836	2825	0.217209	5.31139	4.5318e-05	0.00110189	Tnk2
NM_175423	203	278	244	360	390	373	0.361823	2.31697	4.56429e-05	0.00110854	Orai1
NM_133886	1171	1323	1247	1706	1794	1872	0.249322	4.61099	4.57204e-05	0.00110917	AU040320
NM_001205132	2377	2949	2949	2902	2785	2858	-0.223896	5.51021	4.65616e-05	0.00112831	Yes1
NM_007631	6139	7175	6860	9218	9158	9735	0.206566	7.01417	4.67888e-05	0.00113254	Ccnd1
NM_017464	3978	4637	4164	4410	4628	3977	-0.246147	6.12955	4.68515e-05	0.00113279	Nedd9
NM_013500	98	116	128	110	87	80	-0.575934	0.769227	4.73049e-05	0.00114247	Hapln1
NM_030244	881	1184	923	1422	1523	1449	0.288752	4.30452	4.77484e-05	0.00115189	Ier5l
NM_026110	690	848	810	806	722	820	-0.271152	3.67142	4.81739e-05	0.00116062	Paxbp1
NM_145926	2332	2929	2639	3709	3592	3655	0.20174	5.65778	4.82178e-05	0.00116062	Mgat4b
NM_001166597	2067	2451	2232	3048	3322	3170	0.227912	5.44741	4.87227e-05	0.00117146	Dgkz
NM_001145863	185	199	233	166	177	195	-0.470323	1.65883	4.90064e-05	0.00117697	Gm14139
NM_177767	1946	2422	2292	2293	2343	2289	-0.21369	5.20183	4.95465e-05	0.00118862	Ogfod1
NM_021448	1255	1409	1299	1940	1803	1856	0.224725	4.6806	4.96149e-05	0.00118894	Elp2
NM_001082553	598	689	669	677	620	671	-0.263756	3.41311	5.01528e-05	0.00120049	Rab27b
NM_012029	809	1013	936	1339	1321	1257	0.235493	4.16193	5.04893e-05	0.00120721	Ecsit
NM_007909	371	490	442	638	619	667	0.292438	3.11639	5.07871e-05	0.00121299	Efna2
NM_001317042	722	833	758	1071	1124	1140	0.255784	3.92249	5.09632e-05	0.00121585	Fbrsl1
NM_026856	2841	3305	3213	3216	3329	3237	-0.208311	5.69754	5.10489e-05	0.00121654	Zfp644
NM_138597	2573	2992	2638	4098	3611	3873	0.224149	5.72701	5.15704e-05	0.00122761	Atp5o
NM_001253897	809	1013	936	1338	1321	1257	0.23513	4.16173	5.1868e-05	0.00123224	Ecsit
NM_001289443	1933	2108	1994	2938	2781	2768	0.216913	5.28296	5.1879e-05	0.00123224	Tnk2
NM_010559	306	358	340	337	332	290	-0.338267	2.41733	5.21555e-05	0.00123708	Il6ra
NM_001310676	306	358	340	337	332	290	-0.338267	2.41733	5.22008e-05	0.00123708	Il6ra
NM_001267707	257	324	285	261	266	289	-0.35636	2.1953	5.22549e-05	0.00123708	Slco1a5
NM_001033135	1612	2105	1881	1980	1937	1846	-0.227046	4.94343	5.25097e-05	0.00124175	Rnf149
NM_176902	676	889	772	1190	1131	1058	0.262231	3.93748	5.29574e-05	0.00125097	Ubald2
NM_181278	4238	5203	5082	5238	4960	4993	-0.205862	6.33062	5.33504e-05	0.00125887	B230219D22Rik
NM_016861	1066	1308	1087	1693	1637	1599	0.238847	4.49094	5.36289e-05	0.00126406	Pdlim1
NM_001286540	2962	3496	3199	4524	4412	4413	0.194924	5.94566	5.37177e-05	0.00126477	Sigmar1
NM_011958	1037	1290	1197	1327	924	1012	-0.383898	4.20518	5.39543e-05	0.00126896	Orc4
NM_001033375	2258	2599	2785	2478	2605	2644	-0.255953	5.38291	5.46417e-05	0.00128372	A230046K03Rik
NM_130861	257	324	285	262	266	289	-0.354615	2.19611	5.51382e-05	0.00129398	Slco1a5
NM_001205214	1567	1905	1602	2453	2440	2296	0.23132	5.03759	5.52862e-05	0.00129604	Rxrb
NM_009734	268	362	351	496	473	530	0.342357	2.73794	5.56768e-05	0.00130374	Cep131
NM_026826	396	455	428	772	606	608	0.360399	3.13187	5.57354e-05	0.00130374	Mrps18c
NM_008637	328	441	370	596	555	545	0.304317	2.93013	5.58078e-05	0.00130402	Nudt1
NM_001290461	213	261	231	382	358	339	0.342131	2.26724	5.66263e-05	0.00132171	Zfp428
NM_178892	1077	1334	1267	1177	1305	1232	-0.255692	4.32571	5.67181e-05	0.00132242	Tiparp
NM_009502	51800	61297	61708	54629	62178	59929	-0.254523	9.89908	5.79334e-05	0.0013493	Vcl
NM_017381	2147	2651	2492	2688	2248	2513	-0.240297	5.31998	5.81092e-05	0.00135172	Zranb2
NM_016905	2518	2975	2812	4052	3821	3679	0.203638	5.7329	5.81627e-05	0.00135172	Galk1
NM_011677	711	853	755	1120	1086	1090	0.235457	3.91391	5.86404e-05	0.00136135	Ung
NM_008036	254	287	221	461	444	357	0.4535	2.4461	5.90691e-05	0.00136983	Fosb
NM_180600	1006	1353	1320	1302	1022	1204	-0.329208	4.2894	5.92913e-05	0.00137351	Ube2q2
NM_001310605	319	365	343	654	531	470	0.413601	2.84891	5.95055e-05	0.00137699	Pmf1
NM_175142	213	261	230	381	357	339	0.341504	2.26485	5.97278e-05	0.00138065	Zfp428
NM_001284504	2274	2729	2514	2463	2700	2590	-0.22608	5.37196	6.05068e-05	0.00139716	Cask
NM_010385	991	1187	1117	1644	1496	1509	0.224518	4.41285	6.06235e-05	0.00139836	Pfdn6
NM_031380	838	998	908	1340	1269	1266	0.225862	4.15065	6.17512e-05	0.00142285	Fstl3
NM_001145954	7503	8798	9337	7370	8752	8800	-0.310924	7.10404	6.18438e-05	0.00142346	Lpp
NM_001316360	2843	3561	3116	4609	4153	4601	0.218765	5.93582	6.201e-05	0.00142577	Bmp4
NM_001284344	394	503	467	460	392	463	-0.323341	2.86356	6.22387e-05	0.0014295	Gas2l3
NM_001290630	603	704	731	735	639	634	-0.294233	3.4576	6.23221e-05	0.00142989	Rbm41
NM_013640	501	612	580	866	773	810	0.260869	3.47566	6.25888e-05	0.00143449	Psmb10
NM_010213	4303	5128	4813	6891	6926	6188	0.218183	6.51793	6.27514e-05	0.00143669	Fhl3
NM_138312	1683	2097	1910	2047	1913	1980	-0.208599	4.97719	6.28186e-05	0.0014367	Fam172a
NM_013859	598	801	628	1074	937	988	0.295684	3.75141	6.34261e-05	0.00144906	Znhit2
NM_133669	1639	1881	1862	1933	1796	1877	-0.214224	4.89675	6.36184e-05	0.00145191	Rp2
NM_032000	2081	2233	2281	2227	2288	2287	-0.230156	5.18488	6.3725e-05	0.00145224	Trps1
NM_011306	1567	1904	1602	2448	2436	2293	0.229182	5.03615	6.37672e-05	0.00145224	Rxrb
NM_011947	2440	3096	2825	3693	4403	4092	0.275939	5.77944	6.42064e-05	0.0014607	Map3k3
NM_175332	393	506	400	674	606	662	0.309539	3.12221	6.44859e-05	0.00146551	Epop
NM_145624	250	284	319	264	263	265	-0.379238	2.16436	6.46794e-05	0.00146836	Zfp709
NM_021881	5292	6192	5907	6280	6163	5918	-0.194171	6.59807	6.48019e-05	0.00146959	Qk
NM_027409	840	1083	1031	1101	841	888	-0.332752	3.97253	6.55265e-05	0.00148254	Mospd1
NM_001252498	363	437	364	287	388	358	-0.44181	2.58199	6.55337e-05	0.00148254	Rapgef6
NM_172413	2614	3322	3182	3467	2536	2707	-0.337729	5.59722	6.5579e-05	0.00148254	Rap2c
NM_001162910	209	256	259	250	169	207	-0.482227	1.88124	6.59355e-05	0.00148904	Gm3604
NM_001163419	1682	2094	1905	2047	1909	1977	-0.208059	4.97519	6.64183e-05	0.00149837	Fam172a
NM_001005916	442	574	549	771	779	735	0.276072	3.37007	6.6554e-05	0.00149987	Zbtb9
NM_025735	2007	2441	2086	3352	2990	2927	0.232327	5.40221	6.67806e-05	0.00150203	Map1lc3a
NM_029231	1980	2342	2181	3157	2834	3108	0.212155	5.38515	6.67895e-05	0.00150203	Pelp1
NM_013830	2403	2937	2792	2846	2754	2915	-0.204335	5.49492	6.72564e-05	0.00151096	Prpf4b
NM_020271	211	296	247	399	357	423	0.375841	2.38055	6.75402e-05	0.00151575	Pdxp
NM_001172147	602	703	731	735	638	634	-0.293536	3.4565	6.8405e-05	0.00153245	Rbm41
NM_001099308	1796	2038	2244	1890	2000	2128	-0.286447	5.03874	6.84264e-05	0.00153245	Gm14391
NM_001099308	1796	2038	2244	1890	2000	2128	-0.286447	5.03874	6.84264e-05	0.00153245	Gm14391
NM_153586	602	703	731	735	638	634	-0.293536	3.4565	6.85094e-05	0.00153272	Rbm41
NM_175277	456	558	558	788	754	741	0.266924	3.37257	6.86629e-05	0.00153456	Bola3
NM_011765	895	1068	1033	1038	932	1064	-0.253685	4.03187	6.89898e-05	0.00153913	Zfp97
NM_007554	2946	3675	3206	4734	4293	4737	0.215521	5.97996	6.90101e-05	0.00153913	Bmp4
NM_001163314	454	542	519	521	504	492	-0.269847	3.04134	6.91189e-05	0.00153997	Pgap1
NM_009806	2294	2757	2537	2485	2726	2620	-0.225137	5.38592	6.92071e-05	0.00154034	Cask
NM_023060	759	885	799	1139	1148	1206	0.243749	3.99411	6.93505e-05	0.00154194	Eefsec
NM_009483	498	630	555	551	577	548	-0.276311	3.18863	6.96048e-05	0.001546	Kdm6a
NM_001081345	1541	1773	1726	1592	1685	1824	-0.254612	4.78307	6.97625e-05	0.00154646	Chd2
NM_009438	8902	11629	9972	14574	14251	13647	0.209252	7.60748	6.97689e-05	0.00154646	Rpl13a
NM_001290514	839	1081	1031	1101	840	886	-0.332847	3.97104	6.99e-05	0.00154777	Mospd1
NM_134042	570	641	600	644	575	599	-0.26778	3.30077	7.04246e-05	0.00155742	Aldh6a1
NM_145517	482	658	558	601	536	475	-0.343847	3.16779	7.04801e-05	0.00155742	Ormdl1
NM_001033636	3547	4235	4483	4262	3900	4315	-0.246809	6.06856	7.09462e-05	0.00156612	Prex2
NM_011014	3247	3857	3520	4919	4889	4843	0.19187	6.08132	7.14699e-05	0.00157596	Sigmar1
NM_001310444	498	629	555	551	577	548	-0.27549	3.1882	7.15878e-05	0.00157596	Kdm6a
NM_007931	484	532	513	758	749	716	0.266558	3.33486	7.16112e-05	0.00157596	Endog
NM_001290644	1640	1884	1868	1938	1803	1881	-0.212751	4.90009	7.17236e-05	0.00157682	Rp2
NM_029965	549	710	664	703	524	590	-0.352663	3.34434	7.19738e-05	0.00158071	Rnf170
NM_177644	566	625	648	553	609	630	-0.310079	3.30342	7.28258e-05	0.00159631	Rasal2
NM_175442	159	159	161	160	117	135	-0.492694	1.28782	7.2832e-05	0.00159631	A630033H20Rik
NM_001286538	2922	3451	3149	4453	4333	4348	0.191816	5.92369	7.32005e-05	0.00160276	Sigmar1
NM_001290993	5736	7136	6467	7173	6360	6713	-0.204712	6.74402	7.3455e-05	0.00160392	Slc30a4
NM_207221	2544	2858	2989	2571	2883	2948	-0.270441	5.51214	7.35191e-05	0.00160392	Jmjd1c
NM_031842	1090	1287	1143	1605	1660	1767	0.244013	4.51918	7.35211e-05	0.00160392	Smarcd1
NM_025698	3640	4748	4536	4874	3824	4038	-0.291144	6.12066	7.35509e-05	0.00160392	Tmed7
NM_001286551	3175	3784	3456	4827	4773	4752	0.190879	6.05203	7.40584e-05	0.00161335	Sigmar1
NM_001081081	3290	4107	4072	3954	3941	4004	-0.21651	5.98437	7.41369e-05	0.00161343	Gls
NM_001081168	577	830	651	1029	971	1049	0.300447	3.77382	7.4308e-05	0.00161553	Sap30l
NM_008162	3644	4548	3975	5976	5568	5398	0.206935	6.28308	7.45203e-05	0.00161851	Gpx4
NM_212445	1387	1632	1429	2108	2036	2088	0.214238	4.8397	7.46933e-05	0.00162063	Kdelc2
NM_001162911	178	223	214	211	134	172	-0.52249	1.62919	7.48071e-05	0.00162147	Zfp934
NM_033322	387	411	402	420	364	379	-0.319622	2.68449	7.5161e-05	0.00162751	Lztfl1
NM_009535	2462	3030	3037	3000	2904	2956	-0.21551	5.55804	7.54941e-05	0.00163308	Yes1
NM_001290568	575	708	648	674	576	667	-0.281904	3.38452	7.58913e-05	0.00164003	Ift74
NM_019699	3392	3983	3658	5055	5200	5030	0.19831	6.13966	7.62918e-05	0.00164657	Fads2
NM_001253898	754	937	857	1234	1202	1166	0.228494	4.04446	7.63468e-05	0.00164657	Ecsit
NM_172525	1274	1507	1455	1460	1417	1513	-0.220256	4.54754	7.64963e-05	0.00164815	Arhgap29
NM_001286605	2850	3378	3085	4361	4217	4257	0.190707	5.89097	7.72465e-05	0.00166265	Sigmar1
NM_030724	2805	3507	2894	4244	4438	4308	0.227052	5.89219	7.74852e-05	0.00166613	Uck2
NM_146243	9104	10934	10205	11523	9709	10033	-0.224815	7.38114	7.75849e-05	0.00166661	Actr2
NM_133803	3468	4203	3742	5459	5228	5092	0.195817	6.18599	7.76671e-05	0.00166671	Dpp3
NM_008872	2460	2859	2680	2681	2816	2846	-0.211241	5.46973	7.78746e-05	0.00166922	Plat
NM_180678	14316	17426	15448	22286	21170	21333	0.186011	8.2272	7.79388e-05	0.00166922	Gars
NM_026561	2810	3235	2842	4239	4228	3983	0.213173	5.83685	7.82031e-05	0.00167322	Nt5c3b
NM_013647	7783	9165	8195	13110	11546	11013	0.230925	7.34474	7.85352e-05	0.00167866	Rps16
NM_001293636	3010	3406	3381	3467	3265	3522	-0.20776	5.76475	7.93632e-05	0.00169468	Ktn1
NM_001162921	722	900	832	734	881	776	-0.30671	3.71803	7.95662e-05	0.00169733	Zc3h12c
NM_011338	544	617	678	623	576	606	-0.299829	3.30744	7.98486e-05	0.00170167	Ccl9
NM_009304	2847	3368	3000	4482	4199	4116	0.201171	5.8815	8.03933e-05	0.00171042	Syngr2
NM_021714	2725	3474	3045	4214	4267	4395	0.209078	5.88755	8.04177e-05	0.00171042	Wbp11
NM_172763	231	261	280	224	248	243	-0.382567	2.01964	8.05069e-05	0.00171063	Zfp809
NM_173444	499	582	649	375	544	542	-0.512592	3.12223	8.0626e-05	0.00171148	Nbeal1
NM_025772	2547	2925	2600	3883	3652	3702	0.203763	5.69319	8.18178e-05	0.00173507	Dtnbp1
NM_025337	785	912	818	1286	1167	1145	0.243562	4.03586	8.2449e-05	0.00174674	Akr7a5
NM_001171024	352	430	400	629	691	528	0.373774	3.0249	8.28676e-05	0.00175388	Gm21948
NM_001159646	1777	2248	1930	2851	2705	2727	0.205863	5.25283	8.31552e-05	0.00175824	Dut
NM_026964	1381	1565	1370	2345	1991	1956	0.268807	4.82778	8.32433e-05	0.00175838	Ccdc124
NM_001313967	568	638	596	642	572	597	-0.266201	3.29437	8.34653e-05	0.00176087	Aldh6a1
NM_001290982	2200	2376	2247	2348	2364	2385	-0.218099	5.23963	8.35241e-05	0.00176087	Myo1b
NM_173026	1215	1374	1397	1346	1363	1394	-0.23107	4.45593	8.39677e-05	0.00176849	Zbtb11
NM_021450	4971	6042	6099	5588	5923	6051	-0.232425	6.55521	8.47566e-05	0.00178018	Trpm7
NM_019425	1541	1837	1772	1951	1276	1473	-0.406877	4.74419	8.47572e-05	0.00178018	Gnpnat1
NM_001001187	284	324	374	309	318	262	-0.415951	2.34995	8.47704e-05	0.00178018	Zfp738
NM_172879	29	28	41	28	10	18	-1.07721	-1.15925	8.55793e-05	0.00179527	Lrrd1
NM_001081678	955	1054	1121	1031	1046	1083	-0.259594	4.09427	8.56557e-05	0.00179527	Zfp800
NM_144819	446	514	518	790	683	702	0.284224	3.29514	8.61679e-05	0.00180316	Ccdc92
NM_001037741	3640	4550	3970	5954	5550	5399	0.20451	6.28088	8.61992e-05	0.00180316	Gpx4
NM_001290420	712	797	797	845	741	727	-0.269627	3.64845	8.67262e-05	0.00181243	Ccnc
NM_001164325	4969	6038	6099	5587	5921	6050	-0.232257	6.55479	8.68912e-05	0.00181412	Trpm7
NM_001093757	1859	2308	2219	2192	2256	2197	-0.21262	5.14177	8.71448e-05	0.00181765	Ogfod1
NM_020295	777	949	898	928	869	901	-0.231203	3.85077	8.72826e-05	0.00181877	Lmbr1
NM_175259	1666	1967	1771	2665	2496	2394	0.21079	5.11794	8.77061e-05	0.00182583	Shisa4
NM_145571	3672	4864	4497	4396	4634	4363	-0.227853	6.1614	8.80572e-05	0.00182976	Mob1a
NM_011774	5845	7263	6592	7280	6575	6887	-0.196375	6.77465	8.80647e-05	0.00182976	Slc30a4
NM_198931	952	1221	1108	1581	1595	1471	0.232433	4.40916	8.82839e-05	0.00183255	Ppm1m
NM_001122595	159	159	159	160	117	135	-0.486685	1.28455	8.92305e-05	0.00185042	A630033H20Rik
NM_009523	368	504	434	660	609	654	0.288871	3.11689	8.95323e-05	0.00185385	Wnt4
NM_008466	2377	2943	2694	2914	2720	2812	-0.195012	5.47786	8.95682e-05	0.00185385	Kpna3
NM_001033385	421	509	468	486	444	465	-0.274792	2.92304	9.00895e-05	0.0018618	Tbc1d32
NM_001291168	699	807	764	1050	1076	1119	0.243388	3.88852	9.01248e-05	0.0018618	Nfatc2
NM_026938	488	661	595	922	827	806	0.281503	3.52741	9.106e-05	0.00187932	Tmem160
NM_001163420	1614	1999	1819	1976	1815	1890	-0.206283	4.91155	9.11539e-05	0.00187946	Fam172a
NM_001136496	289	353	373	313	226	335	-0.487347	2.36429	9.14094e-05	0.00188293	Zfp935
NM_001002008	1369	1433	1431	1521	1337	1453	-0.250107	4.53636	9.37524e-05	0.00192935	Zfp948
NM_178772	372	461	417	426	401	413	-0.282823	2.75777	9.47302e-05	0.00194761	Nceh1
NM_001310514	10181	12200	12236	13004	11356	11513	-0.220916	7.57771	9.49409e-05	0.00195009	Mbnl1
NM_183225	3104	3539	3599	3240	3526	3669	-0.245142	5.81108	9.54155e-05	0.00195797	Usp24
NM_001161817	2242	2412	2276	2387	2401	2423	-0.217735	5.26242	9.58022e-05	0.00196269	Myo1b
NM_001037713	1298	1328	1440	1371	1282	1424	-0.272622	4.46827	9.58277e-05	0.00196269	Xaf1
NM_028298	2540	2990	2924	2878	2972	2999	-0.20568	5.55158	9.61373e-05	0.00196606	Zfp655
NM_001131054	1346	1572	1440	2294	1963	1965	0.240115	4.82463	9.61744e-05	0.00196606	Pttg1
NM_173037	313	363	365	504	514	522	0.292955	2.79736	9.62733e-05	0.00196622	Tango6
NM_013841	193	204	211	349	310	295	0.375783	2.07752	9.6754e-05	0.00197269	Vps45
NM_024170	2593	2789	2670	3918	3713	3657	0.211644	5.69611	9.68057e-05	0.00197269	Cxx1a
NM_172965	994	1165	995	1460	1548	1501	0.243719	4.3614	9.68648e-05	0.00197269	Sap130
NM_011941	1411	1511	1471	1409	1562	1481	-0.255164	4.58691	9.70531e-05	0.00197466	Mapkbp1
NM_001164222	2363	3069	2884	2984	2789	2878	-0.211985	5.52144	9.73902e-05	0.00197758	Col4a3bp
NM_001326614	3426	3960	3421	5831	5110	4726	0.261197	6.14489	9.74453e-05	0.00197758	Uqcrq
NM_026988	11811	14501	12312	19253	17396	17309	0.210773	7.95132	9.74717e-05	0.00197758	Ptms
NM_001291891	1083	1292	1274	1064	1264	1256	-0.295956	4.29653	9.79251e-05	0.0019828	Adam19
NM_133693	1706	1924	1681	2619	2443	2432	0.222552	5.10105	9.79611e-05	0.0019828	Rbm42
NM_009616	1083	1292	1274	1064	1264	1256	-0.295956	4.29653	9.80047e-05	0.0019828	Adam19
NM_026425	1141	1319	1279	1390	1188	1256	-0.237206	4.36015	9.82845e-05	0.0019866	Naa20
NM_001145952	7724	9076	9606	7520	9093	9055	-0.310739	7.14664	9.86721e-05	0.00199257	Lpp
NM_024168	1556	1907	1669	2608	2305	2315	0.222269	5.04864	9.92557e-05	0.00200006	Tsen34
NM_025352	3446	4007	3454	5871	5168	4758	0.260098	6.15733	9.92823e-05	0.00200006	Uqcrq
NM_175686	9158	11063	10524	11763	9766	10080	-0.232635	7.40098	9.93215e-05	0.00200006	Prrx1
NM_172865	750	890	885	848	895	806	-0.257827	3.78336	9.95461e-05	0.00200272	Manea
NM_178875	289	353	373	316	228	335	-0.479158	2.36793	9.98188e-05	0.00200633	Zfp935
NM_023167	1493	1766	1597	2354	2279	2150	0.209854	4.96341	0.000101433	0.00203687	Mrpl4
NM_023420	2388	3102	2918	3013	2814	2919	-0.212074	5.53725	0.000101583	0.00203798	Col4a3bp
NM_001347092	3868	4745	4144	6383	5786	5643	0.209966	6.35363	0.000101769	0.00203982	Atp5d
NM_010863	2235	2406	2267	2377	2394	2419	-0.217324	5.25801	0.000101996	0.00204247	Myo1b
NM_178665	7786	9154	9680	7579	9183	9121	-0.310319	7.15845	0.000102225	0.00204517	Lpp
NM_025404	855	1005	860	1350	1331	1222	0.248496	4.15105	0.000102684	0.00205066	Arl4d
NM_001141965	1127	1303	1258	1368	1166	1248	-0.237078	4.3404	0.00010269	0.00205066	Naa20
NM_001025615	2627	3090	3214	3265	3015	2947	-0.225439	5.62135	0.000102826	0.00205098	Ccdc50
NM_029384	177	255	185	331	330	313	0.389924	2.10215	0.000102896	0.00205098	Tmem238
NM_028281	279	327	283	499	433	420	0.331866	2.59372	0.0001035	0.002061	Pcbd2
NM_001293635	3144	3543	3515	3633	3386	3676	-0.205691	5.82434	0.00010359	0.002061	Ktn1
NM_001177607	533	662	593	950	839	812	0.269078	3.55829	0.000104074	0.00206848	0610010K14Rik
NM_001290713	3982	4862	4666	5064	4398	4620	-0.211821	6.22376	0.000104158	0.00206848	Stag2
NM_027420	827	1024	858	1260	1330	1286	0.246397	4.14258	0.000104771	0.00207406	Arpin
NM_001289436	2630	3094	3222	3272	3016	2951	-0.22599	5.6235	0.00010481	0.00207406	Ccdc50
NM_026542	4296	5086	4419	6828	6248	6173	0.207133	6.46691	0.000104844	0.00207406	Slc25a39
NM_026202	2630	3094	3222	3272	3016	2951	-0.22599	5.6235	0.000104866	0.00207406	Ccdc50
NM_001085498	1273	1586	1355	2069	1865	2000	0.222823	4.7648	0.000104919	0.00207406	Chmp6
NM_026042	678	784	748	1185	1035	992	0.265924	3.86258	0.00010524	0.00207848	Med29
NM_010347	7694	9534	8222	12235	11665	11288	0.196701	7.34177	0.000105392	0.00207959	Aes
NM_001024720	58	70	81	36	56	60	-0.728019	0.0101874	0.000105802	0.00208577	Hmcn1
NM_001305222	6492	7712	7525	7230	7698	7729	-0.210561	6.91105	0.000106139	0.0020905	Clock
NM_011127	9064	10964	10427	11664	9646	9976	-0.233759	7.38673	0.000106591	0.0020975	Prrx1
NM_027231	1377	1713	1588	2392	2129	2080	0.22554	4.9165	0.00010774	0.00211816	Polr2f
NM_001012400	307	397	303	552	497	484	0.335447	2.77232	0.000108005	0.00212144	AU022252
NM_011768	2040	2494	2467	2508	2441	2368	-0.207171	5.27742	0.000108661	0.00213238	Zfx
NM_001289826	6509	7732	7536	7253	7717	7751	-0.209685	6.91465	0.000109131	0.00213815	Clock
NM_001010836	749	862	775	1095	1216	1141	0.260776	3.97005	0.000109153	0.00213815	Ppp1r13l
NM_001164570	418	427	426	400	425	409	-0.31726	2.76928	0.000109285	0.00213879	Rffl
NM_001291890	1057	1278	1253	1045	1242	1236	-0.295953	4.27179	0.000109611	0.00214129	Adam19
NM_001077364	992	1197	1044	1691	1414	1542	0.250909	4.40003	0.00010968	0.00214129	Tsc22d3
NM_001253708	10198	12202	12236	13028	11391	11547	-0.218022	7.5799	0.000109711	0.00214129	Mbnl1
NM_001159395	555	604	601	581	603	582	-0.26846	3.25999	0.000110236	0.00214743	Nfkbiz
NM_019865	3144	3945	3522	5289	4988	4592	0.216245	6.09066	0.000110256	0.00214743	Rpl36a
NM_177358	255	324	340	315	228	278	-0.43383	2.24468	0.000110324	0.00214743	Zfp945
NM_001007465	420	426	428	400	425	410	-0.319692	2.7717	0.000111566	0.00216964	Rffl
NM_011284	900	1139	1029	1446	1386	1491	0.224553	4.30874	0.00011188	0.00217304	Rpa2
NM_001044386	2044	2500	2475	2508	2450	2379	-0.206887	5.28125	0.000111942	0.00217304	Zfx
NM_015736	195	258	213	358	316	349	0.348378	2.18849	0.000112818	0.00218808	Galnt3
NM_013646	645	806	777	667	800	695	-0.31248	3.57588	0.000112944	0.00218856	Rora
NM_010899	688	790	748	1032	1046	1096	0.239537	3.85838	0.000113123	0.00219005	Nfatc2
NM_001177606	526	655	586	941	826	804	0.269418	3.54146	0.000113543	0.00219623	0610010K14Rik
NM_020583	1015	1196	1126	1689	1491	1528	0.223793	4.43115	0.000113771	0.00219865	Isg20
NM_203280	753	937	807	1232	1150	1153	0.230371	4.01645	0.000114153	0.00220407	Sphk2
NM_001033393	530	630	569	831	821	814	0.240377	3.49509	0.00011454	0.00220956	Tmem104
NM_007715	6499	7721	7530	7238	7714	7741	-0.209654	6.91286	0.00011569	0.00222966	Clock
NM_001291170	690	798	753	1036	1057	1099	0.238194	3.86711	0.000115789	0.00222966	Nfatc2
NM_001276288	7688	9532	8215	12227	11658	11265	0.19601	7.34053	0.000116389	0.00223922	Aes
NM_001177303	1442	1843	1549	2247	2369	2214	0.229472	4.96512	0.000116793	0.0022431	Rara
NM_175226	1636	2075	1817	2004	1813	1932	-0.213697	4.93257	0.000116799	0.0022431	Rnf139
NM_178695	44	51	55	36	32	40	-0.743657	-0.457142	0.000117955	0.00226328	Prrg4
NM_001122982	674	748	752	808	671	673	-0.289373	3.55446	0.000118535	0.00227239	Ccnc
NM_026780	783	968	933	1325	1294	1197	0.236692	4.12374	0.000120186	0.00230144	Syf2
NM_001113408	2110	2446	2265	3289	2999	3156	0.196282	5.44604	0.000120263	0.00230144	Ldb1
NM_026431	414	515	472	662	715	666	0.273655	3.2109	0.000122063	0.00233381	1810043G02Rik
NM_009062	5139	6399	5551	8077	7717	7727	0.190465	6.76399	0.000122179	0.00233396	Rgs4
NM_009234	74	137	94	196	162	180	0.55361	1.19548	0.00012244	0.00233687	Sox11
NM_001024849	1278	1578	1564	1624	1385	1495	-0.244147	4.59619	0.0001229	0.00234358	Gm14325
NM_139117	14900	19071	15989	23944	22658	22591	0.200514	8.31523	0.000123043	0.00234423	Ybx3
NM_001302449	11050	13263	11886	16592	16468	16467	0.180853	7.8426	0.00012317	0.00234457	Rnf10
NM_001347100	53944	65638	62628	69054	60230	61650	-0.204366	9.98105	0.000124286	0.00236373	Cald1
NM_001048250	2110	2516	2553	2716	2069	2308	-0.290789	5.2756	0.000124754	0.00237054	Smim15
NM_016698	11052	13267	11887	16593	16470	16469	0.180725	7.84281	0.000125121	0.00237542	Rnf10
NM_023595	1790	2255	1941	2848	2712	2729	0.199306	5.25689	0.000126364	0.00239692	Dut
NM_001302448	11052	13270	11887	16593	16470	16470	0.180643	7.84287	0.000126555	0.00239817	Rnf10
NM_177239	635	726	761	760	646	706	-0.280123	3.52297	0.000126823	0.00239817	Mysm1
NM_001284505	2317	2773	2553	2506	2764	2652	-0.218991	5.39937	0.000126843	0.00239817	Cask
NM_001284503	2317	2773	2553	2506	2764	2652	-0.218991	5.39937	0.000126875	0.00239817	Cask
NM_181348	6472	7660	8249	5393	7439	7430	-0.411767	6.86307	0.000127174	0.00240172	Prune2
NM_001042605	484	544	448	815	695	709	0.313673	3.31108	0.000127313	0.00240223	Cd74
NM_013863	3454	4137	3636	5315	5136	5031	0.191734	6.1606	0.000127568	0.00240401	Bag3
NM_001276442	442	531	498	743	697	678	0.253953	3.27043	0.00012763	0.00240401	Acy1
NM_001164569	420	426	428	400	426	411	-0.317355	2.7728	0.000128049	0.0024098	Rffl
NM_001177601	615	776	713	1124	991	940	0.266829	3.79022	0.000128681	0.00241958	0610010K14Rik
NM_024197	1960	2417	2094	3067	2930	2946	0.19582	5.36792	0.000129836	0.00243918	Ndufa10
NM_019913	2881	3462	3108	4557	4405	4131	0.198412	5.91585	0.00013054	0.00245027	Txn2
NM_021528	1485	1733	1424	2279	2121	2207	0.236179	4.91364	0.000130875	0.00245442	Chst12
NM_028975	4540	5418	5346	5854	4821	4970	-0.24126	6.39079	0.000131332	0.00246086	Tmem33
NM_021538	2292	2717	2716	3864	3548	3410	0.213914	5.63389	0.000131733	0.00246454	Cope
NM_001077712	3986	4858	4675	5083	4414	4621	-0.209174	6.22602	0.000131758	0.00246454	Stag2
NM_001310747	1242	1409	1335	2038	1885	1743	0.233414	4.69338	0.000133036	0.00248417	Znhit1
NM_175137	860	998	952	1302	1306	1345	0.220206	4.18236	0.000133038	0.00248417	Vars2
NM_001302802	897	988	996	1025	927	999	-0.239425	3.98429	0.000133334	0.00248579	Mdm4
NM_001113419	2221	2553	2451	2629	2558	2439	-0.195131	5.33077	0.000133355	0.00248579	Gm21949
NM_001113421	2221	2553	2451	2629	2558	2439	-0.195131	5.33077	0.000133569	0.00248764	Schip1
NM_001282045	2221	2553	2451	2629	2558	2439	-0.195131	5.33077	0.000133823	0.00249021	Schip1
NM_001079686	1606	1571	1839	1337	1550	1757	-0.387844	4.7206	0.000134186	0.00249482	Syne1
NM_001123037	3994	4595	4580	4843	4083	4655	-0.22939	6.18087	0.000134717	0.00250253	Eif4a2
NM_133761	1804	2068	1984	1958	2077	2066	-0.213209	5.01921	0.000135029	0.00250617	Dcp1a
NM_001008793	911	1138	935	1394	1439	1415	0.239281	4.27739	0.000135344	0.00250986	Whrn
NM_030110	224	288	272	275	208	239	-0.389891	2.0365	0.000135627	0.00251295	Micu3
NM_001008792	916	1140	939	1400	1441	1418	0.237573	4.28185	0.000136391	0.00252494	Whrn
NM_001164571	415	423	423	396	423	407	-0.31529	2.75888	0.000136758	0.00252956	Rffl
NM_001252293	2479	2958	2867	3047	2784	2926	-0.195382	5.53013	0.000137328	0.00253601	Mest
NM_001302801	899	989	996	1027	928	1000	-0.239017	3.98602	0.000137342	0.00253601	Mdm4
NM_007508	6620	8267	7848	7907	8056	8006	-0.193185	6.98256	0.00013776	0.00254155	Atp6v1a
NM_001252506	183	213	205	175	191	191	-0.381213	1.66091	0.000138376	0.00255074	St6gal1
NM_001291169	705	816	778	1056	1091	1124	0.236688	3.90297	0.000138668	0.00255394	Nfatc2
NM_153791	1277	1555	1369	1970	1902	1966	0.203493	4.75051	0.000139285	0.0025631	Flywch1
NM_026757	542	679	626	987	859	838	0.267735	3.60388	0.00013957	0.00256546	0610010K14Rik
NM_025313	4467	5535	4821	7477	6702	6524	0.210693	6.56997	0.000139697	0.00256546	Atp5d
NM_025448	4520	5224	4625	7134	6366	6525	0.204937	6.52479	0.00013977	0.00256546	Ssr2
NM_001013786	645	742	760	758	642	739	-0.278477	3.54053	0.000140235	0.00257181	Zscan26
NM_001289916	643	815	778	672	803	703	-0.306623	3.5834	0.000140633	0.00257692	Rora
NM_001302803	898	989	996	1027	928	1000	-0.238484	3.98574	0.000140762	0.0025771	Mdm4
NM_026097	413	422	421	396	421	406	-0.313023	2.75415	0.00014115	0.002582	Rffl
NM_133762	1551	1987	1780	1882	1810	1869	-0.205122	4.88044	0.000141502	0.00258624	Ncapg2
NM_001167991	274	355	285	470	436	459	0.30786	2.61783	0.000142474	0.00260181	Hook2
NM_013923	3238	3824	3605	3948	3700	3675	-0.186322	5.89617	0.000142834	0.00260224	Rnf19a
NM_008575	899	989	996	1027	931	1000	-0.23753	3.98672	0.000142927	0.00260224	Mdm4
NM_212450	1183	1511	1495	1501	1342	1434	-0.239938	4.5197	0.000142933	0.00260224	Ctdspl2
NM_001286539	3048	3646	3297	4606	4573	4530	0.18484	5.98878	0.000143071	0.00260224	Sigmar1
NM_001159516	5117	5982	5684	6107	5985	5745	-0.184661	6.55125	0.000143195	0.00260224	Qk
NM_025349	473	573	529	882	708	748	0.297241	3.39277	0.000143222	0.00260224	Lsm7
NM_145575	52228	63417	60641	67089	57784	59408	-0.208045	9.93174	0.000143658	0.00260796	Cald1
NM_001177603	599	752	673	1075	954	904	0.263822	3.73304	0.000143854	0.00260934	0610010K14Rik
NM_024267	4481	5173	4695	6542	6667	6581	0.191104	6.5153	0.000144677	0.00262205	Ipo4
NM_011099	25214	29617	27122	38348	37123	36407	0.17648	9.01971	0.000144965	0.00262508	Pkm
NM_008062	2003	2209	2031	2900	2891	2911	0.204852	5.32494	0.000145101	0.00262534	G6pdx
NM_025371	445	531	498	743	698	678	0.251582	3.27216	0.000145729	0.00263197	Acy1
NM_001293639	1082	1172	1175	1154	1193	1183	-0.232123	4.23957	0.000145786	0.00263197	Nek1
NM_028640	912	1139	937	1394	1439	1416	0.237684	4.27844	0.000145834	0.00263197	Whrn
NM_018853	22017	28683	22711	39604	36003	31771	0.279126	8.91227	0.000147005	0.00265089	Rplp1
NM_001110254	253	321	339	314	228	278	-0.426152	2.23877	0.000147337	0.00265368	Zfp945
NM_001286028	2481	2818	2511	3656	3597	3583	0.198894	5.64342	0.000147406	0.00265368	Dlk2
NM_001290992	1182	1510	1495	1500	1342	1434	-0.239574	4.51918	0.000148375	0.0026689	Ctdspl2
NM_001291177	679	781	737	1018	1027	1076	0.234176	3.83651	0.00014971	0.00269066	Nfatc2
NM_030683	271	308	270	263	276	275	-0.33291	2.17939	0.000150422	0.0027012	Slc14a2
NM_029332	2237	2494	2428	2229	2589	2455	-0.249986	5.29292	0.000151584	0.00271981	Akap13
NM_010060	139	179	191	311	242	275	0.430377	1.85364	0.000151929	0.00272373	Dnah11
NM_001159349	3490	4255	4125	4502	3893	3948	-0.215467	6.03536	0.000152056	0.00272375	Fyttd1
NM_175399	586	711	643	965	884	905	0.233668	3.65622	0.000153485	0.00274707	Exosc4
NM_053090	3673	4443	4404	4026	4368	4483	-0.229371	6.10603	0.000155825	0.00278641	Fam126a
NM_011733	14286	18413	15442	23153	21741	21707	0.199162	8.26072	0.000155942	0.00278641	Ybx3
NM_001302804	894	989	995	1027	927	1000	-0.236345	3.98412	0.000156464	0.00279343	Mdm4
NM_001293638	1104	1196	1199	1176	1222	1206	-0.231344	4.26911	0.0001578	0.00281494	Nek1
NM_001164337	983	1400	1059	1668	1761	1621	0.287542	4.50509	0.000158112	0.00281818	March5
NM_207212	1023	1202	1033	1611	1542	1458	0.228442	4.39953	0.000159102	0.00283349	Wtip
NM_173760	1404	1738	1637	1707	1621	1684	-0.202026	4.72881	0.000159598	0.00283997	Ppip5k2
NM_001285452	4591	5477	5404	5928	4903	5044	-0.235934	6.40902	0.000160081	0.00284604	Tmem33
NM_175089	1093	1183	1186	1165	1208	1193	-0.23133	4.2538	0.000160203	0.00284604	Nek1
NM_153580	767	925	838	1178	1187	1187	0.218131	4.02936	0.000160793	0.00285193	Ino80e
NM_011993	62	77	76	59	51	61	-0.600807	0.102962	0.000160799	0.00285193	Dpysl4
NM_001290991	1181	1509	1492	1500	1342	1434	-0.23785	4.51826	0.000161021	0.00285353	Ctdspl2
NM_001025602	749	831	878	843	851	795	-0.255267	3.74744	0.000161557	0.00285868	Il1rl1
NM_026270	2645	3214	2763	4088	3903	3907	0.193173	5.78044	0.000161577	0.00285868	Akt1s1
NM_001310456	6304	6928	6334	9478	8835	8894	0.200064	6.96926	0.000162861	0.00287743	Cdk16
NM_013672	3588	4094	4144	4141	4097	4224	-0.197339	6.0409	0.000162904	0.00287743	Sp1
NM_001008791	913	1141	941	1394	1440	1417	0.23501	4.28031	0.000163256	0.00288112	Whrn
NM_001256515	2040	2301	2168	3281	3013	2841	0.214568	5.38947	0.00016338	0.00288112	AI837181
NM_001001980	1550	1929	1701	1765	1794	1847	-0.208482	4.8419	0.000164192	0.0028904	Limch1
NM_145758	615	776	713	1121	987	938	0.262568	3.78783	0.000164265	0.0028904	0610010K14Rik
NM_023202	2190	2563	2393	3700	3137	3222	0.219671	5.52545	0.00016449	0.0028904	Ndufa7
NM_001313696	2117	2622	2483	2749	2309	2388	-0.22746	5.31233	0.000164587	0.0028904	Ube2a
NM_001111053	4612	5782	5670	6073	4920	5329	-0.248103	6.45565	0.000164633	0.0028904	Dclk1
NM_001081225	2547	2946	3137	2736	2956	3059	-0.25136	5.56035	0.00016471	0.0028904	Fam178a
NM_001104617	2455	3077	2909	2929	2937	3010	-0.197152	5.55123	0.000164952	0.0028923	Rdx
NM_181070	2478	3046	3012	3250	2473	2749	-0.283212	5.52789	0.000165121	0.00289291	Rab18
NM_001101445	110	133	134	195	210	200	0.410633	1.4154	0.000165268	0.00289313	Cyp4f17
NM_134149	2037	2299	2165	3274	3004	2840	0.213679	5.3872	0.000165597	0.00289655	AI837181
NM_019389	1410	1612	1696	1257	1615	1601	-0.34751	4.64506	0.00016577	0.00289721	Vcan
NM_145991	1434	1779	1642	1822	1480	1642	-0.245381	4.731	0.000166155	0.00290159	Cdc73
NM_001320231	839	1030	907	1347	1266	1277	0.215387	4.16079	0.000166966	0.00291339	Exosc1
NM_013685	4560	5449	5015	5571	5252	5162	-0.182605	6.39171	0.000169655	0.00295792	Tcf4
NM_013835	1584	1947	1924	2081	1530	1695	-0.31263	4.86827	0.000169914	0.00295822	Trove2
NM_001278447	2483	3055	3023	3259	2485	2761	-0.281767	5.53273	0.000169946	0.00295822	Rab18
NM_001286013	2626	3000	2631	3882	3802	3777	0.199584	5.72383	0.000170424	0.00296413	Dlk2
NM_001290765	3030	3491	3278	4477	4515	4474	0.185913	5.96269	0.000170879	0.00296967	Slc39a13
NM_001136073	694	799	762	1038	1061	1101	0.232735	3.87313	0.000171634	0.00298038	Nfatc2
NM_013917	1357	1598	1462	2315	1977	1977	0.231816	4.83916	0.000171907	0.00298211	Pttg1
NM_001024922	1987	2293	2013	3119	2900	2785	0.210816	5.33819	0.000172099	0.00298211	Ddx49
NM_011956	913	1095	1081	1426	1444	1466	0.217991	4.31632	0.000172148	0.00298211	Nubp2
NM_021465	4001	4889	4717	5128	4452	4652	-0.206834	6.23637	0.000172532	0.00298635	Stag2
NM_133255	275	356	285	470	436	459	0.304704	2.61916	0.000172711	0.00298705	Hook2
NM_026636	1986	2477	2223	3150	2996	3036	0.187132	5.40985	0.000173266	0.00299426	Babam1
NM_001159595	3342	4113	3928	4207	3739	4016	-0.199509	5.9821	0.000173606	0.00299773	Ints8
NM_010697	2097	2408	2241	3260	2952	3120	0.194659	5.42956	0.000174318	0.00300762	Ldb1
NM_001282044	2273	2621	2525	2684	2655	2497	-0.19397	5.36944	0.000175137	0.00301853	Schip1
NM_009225	5163	5807	5506	7916	7509	7291	0.188988	6.71435	0.000175315	0.00301853	Snrpb
NM_198861	274	304	278	455	398	428	0.308205	2.5267	0.000175371	0.00301853	Lrrc75a
NM_028820	1134	1254	1252	1683	1713	1712	0.215338	4.55337	0.000175928	0.00302523	1700017B05Rik
NM_001291174	696	807	767	1042	1072	1104	0.231449	3.88178	0.00017604	0.00302523	Nfatc2
NM_001164204	1584	1952	1680	2648	2331	2347	0.218405	5.06974	0.000177226	0.00304318	Tsen34
NM_001293637	1105	1198	1199	1177	1227	1207	-0.229751	4.27108	0.000177412	0.00304395	Nek1
NM_017391	1424	1650	1836	1741	1606	1612	-0.258366	4.74301	0.000179233	0.00307276	Slc5a3
NM_178745	54	62	59	96	114	102	0.561615	0.422463	0.000179823	0.00308042	Tmem229b
NM_172677	2485	3001	3069	3131	2940	2811	-0.21738	5.56216	0.000180151	0.00308359	Ythdf3
NM_173169	729	825	827	852	814	772	-0.239	3.70877	0.000180431	0.00308592	Plk4
NM_001081061	2046	2295	2365	2225	2301	2414	-0.223499	5.21051	0.000180677	0.00308768	Bdp1
NM_001199136	7582	8184	8686	6200	8005	8579	-0.374502	7.01086	0.00018095	0.00308991	Macf1
NM_027399	790	935	880	1301	1187	1179	0.220892	4.07327	0.000181132	0.00309056	Steap1
NM_007431	13700	16443	14648	20316	20547	20371	0.17985	8.14926	0.000182	0.00310291	Alpl
NM_001311209	849	1013	1009	877	982	1011	-0.271001	3.96219	0.000182241	0.00310458	Adam19
NM_198105	1668	2021	1940	1893	2009	1968	-0.210063	4.96178	0.000182859	0.00311264	Fam120c
NM_001083967	4536	5426	4998	5553	5227	5148	-0.181564	6.38599	0.000183245	0.00311675	Tcf4
NM_133185	281	304	265	462	430	399	0.328778	2.5292	0.000183704	0.00312209	Rogdi
NM_001287172	13694	16433	14639	20298	20536	20364	0.179803	8.14843	0.000184027	0.00312409	Alpl
NM_172736	951	1046	1082	1054	1045	1070	-0.232039	4.08369	0.000184111	0.00312409	Leng8
NM_145221	4559	5402	5322	5740	5050	5273	-0.200815	6.40792	0.00018444	0.00312721	Appl1
NM_011514	2644	3236	2891	4035	3943	4046	0.184268	5.79999	0.000184719	0.00312786	Suv39h1
NM_026721	3025	3487	3274	4470	4501	4466	0.184727	5.96012	0.000184768	0.00312786	Slc39a13
NM_030554	628	718	705	720	678	706	-0.235853	3.4949	0.000185921	0.00314298	Rab27b
NM_020022	1848	2181	1904	2946	2654	2669	0.206029	5.24995	0.000186115	0.00314298	Rfc2
NM_001145919	2479	2994	3064	3125	2932	2810	-0.216775	5.5594	0.000186207	0.00314298	Ythdf3
NM_145618	524	592	585	572	544	599	-0.260916	3.21357	0.000186244	0.00314298	Ice2
NM_001163160	5943	6858	6474	6703	7042	6630	-0.192436	6.7479	0.000186542	0.00314517	Pcyt1a
NM_001310748	1251	1418	1348	2048	1892	1750	0.228304	4.70174	0.000186666	0.00314517	Znhit1
NM_026551	1824	2068	1804	2844	2773	2482	0.233691	5.20781	0.000187514	0.003157	Dcakd
NM_001291153	1257	1279	1372	1334	1231	1381	-0.262839	4.41583	0.000188691	0.00317433	Xaf1
NM_133739	9807	12044	11168	12505	11352	10890	-0.197787	7.51952	0.00018892	0.00317571	Tmem123
NM_011029	64587	75125	65570	106493	92877	90410	0.223034	10.3698	0.000189477	0.00318015	Rpsa
NM_001177760	839	1037	922	1046	867	923	-0.252285	3.93304	0.000189479	0.00318015	Tnfaip8
NM_007958	1480	1733	1735	1847	1558	1687	-0.231722	4.76652	0.000190278	0.00319109	Smarcad1
NM_146217	12459	15038	13499	18733	18461	18653	0.174792	8.01861	0.000191591	0.00321032	Aars
NM_001205215	1505	1763	1535	2308	2281	2131	0.21195	4.94918	0.000191723	0.00321032	Rxrb
NM_001290716	2643	3246	2894	4034	3949	4059	0.184594	5.80202	0.000191968	0.0032106	Suv39h1
NM_029992	351	408	401	589	553	543	0.266208	2.93723	0.00019207	0.0032106	Tchp
NM_053179	3269	4149	3661	5345	4907	5000	0.191126	6.13892	0.000192187	0.0032106	Nans
NM_172726	1721	2225	1982	2814	2663	2700	0.194583	5.23939	0.00019338	0.00322804	E130309D02Rik
NM_021362	608	729	775	609	717	710	-0.322788	3.49491	0.000193825	0.00323296	Pappa
NM_011495	732	827	832	858	814	779	-0.237434	3.7156	0.000194351	0.00323923	Plk4
NM_183091	246	275	221	392	363	380	0.339864	2.34063	0.000195047	0.00324832	Tonsl
NM_001302798	628	718	706	720	679	707	-0.235178	3.49593	0.000195793	0.00325823	Rab27b
NM_133358	707	788	756	761	713	809	-0.253023	3.62168	0.000196595	0.00326906	Zfp617
NM_008567	6112	7559	6714	9329	9154	9359	0.179469	7.01259	0.000197215	0.00327684	Mcm6
NM_001111274	1756	2118	1970	2137	1899	2088	-0.204306	5.01877	0.000198404	0.00329405	Igf1
NM_001024950	246	285	334	286	233	270	-0.405312	2.17219	0.000199021	0.00330176	Zfp563
NM_001163159	5948	6875	6496	6727	7063	6649	-0.191137	6.75173	0.000201064	0.00333309	Pcyt1a
NM_026384	355	445	405	582	581	575	0.257361	2.98558	0.000203255	0.00336511	Dgat2
NM_020007	10463	12437	12458	13387	11757	11864	-0.206829	7.61515	0.000203307	0.00336511	Mbnl1
NM_012055	8683	10221	9282	13209	12548	12661	0.174234	7.479	0.000203764	0.00336971	Asns
NM_172745	1334	1664	1547	2210	2002	2095	0.201804	4.86199	0.000203898	0.00336971	Tufm
NM_153808	1772	2109	1968	2072	2001	2110	-0.191611	5.02649	0.000204963	0.00338227	Smc5
NM_001311130	1293	1590	1535	1439	1534	1574	-0.228409	4.60315	0.000204972	0.00338227	Xrn1
NM_175122	760	1012	925	1016	779	824	-0.312215	3.84981	0.000206386	0.00339549	Rab39b
NM_028059	411	510	493	492	375	477	-0.344768	2.90595	0.000206445	0.00339549	Zfp654
NM_001177302	1470	1929	1605	2306	2450	2298	0.227186	5.01269	0.000206534	0.00339549	Rara
NM_172593	1520	1897	1855	1921	1832	1694	-0.223409	4.8599	0.000206779	0.00339549	Mier3
NM_009024	1470	1931	1605	2308	2455	2298	0.228086	5.01372	0.000206871	0.00339549	Rara
NM_008704	6929	8482	7718	11809	10088	10339	0.207011	7.20977	0.000206974	0.00339549	Nme1
NM_001178060	455	595	562	744	777	836	0.279163	3.41391	0.000207099	0.00339549	Txnrd3
NM_001178059	455	595	562	744	777	836	0.279163	3.41391	0.000207128	0.00339549	Txnrd3
NM_001252684	1786	2120	1979	2086	2018	2121	-0.190777	5.03583	0.000207283	0.00339549	Smc5
NM_019927	4562	5556	5113	5691	5189	5314	-0.183046	6.41049	0.000207348	0.00339549	Arih1
NM_001077514	49	61	58	36	50	41	-0.673153	-0.271795	0.000207579	0.0033967	Slc1a2
NM_001305988	3138	3751	3406	4729	4618	4724	0.179139	6.02894	0.000209747	0.00342958	Cnpy3
NM_144915	920	1065	996	1433	1371	1351	0.206372	4.25981	0.000210019	0.00343142	Daglb
NM_011916	1293	1590	1535	1439	1535	1574	-0.228089	4.6033	0.000210336	0.003434	Xrn1
NM_009981	5982	6902	6526	6743	7107	6674	-0.191972	6.75819	0.000212081	0.00345987	Pcyt1a
NM_001287817	2129	2558	2407	2211	2554	2483	-0.239071	5.2822	0.000212506	0.00346224	Fmn1
NM_001287818	2129	2558	2407	2211	2554	2483	-0.239071	5.2822	0.000212547	0.00346224	Fmn1
NM_028412	772	905	786	1183	1129	1159	0.222544	3.994	0.000214374	0.00348937	Ciz1
NM_001145884	16432	19910	18091	24724	24872	24467	0.173384	8.42656	0.000215909	0.00351169	Itgb5
NM_011276	3238	3694	3824	4011	3466	3703	-0.218201	5.89419	0.000216411	0.00351721	Rlim
NM_026760	3504	4389	3627	5505	5185	5287	0.201453	6.20135	0.000220037	0.00356658	2310036O22Rik
NM_001033313	7237	8711	7803	11809	10450	10545	0.193485	7.24151	0.000220054	0.00356658	Pdap1
NM_001111276	1730	2080	1951	2114	1866	2055	-0.204925	4.99792	0.000220106	0.00356658	Igf1
NM_001291175	685	790	751	1024	1042	1081	0.227329	3.85149	0.00022011	0.00356658	Nfatc2
NM_001172424	203	249	196	367	326	310	0.358091	2.15616	0.000222622	0.00359839	Dhrs3
NM_001205216	1505	1762	1535	2303	2277	2128	0.209659	4.94765	0.00022263	0.00359839	Rxrb
NM_001252536	749	865	754	1147	1082	1118	0.226382	3.93996	0.000222697	0.00359839	Ciz1
NM_026348	187	267	237	417	313	370	0.401444	2.27055	0.000222741	0.00359839	Itgb3bp
NM_007523	4211	4905	4446	6838	6140	5912	0.204377	6.44077	0.000224088	0.00361745	Bak1
NM_001313695	6135	7581	6741	9351	9175	9379	0.177611	7.01672	0.000225487	0.00363731	Mcm6
NM_001199137	7188	7806	8237	6071	7656	8249	-0.352653	6.94631	0.000225992	0.00364272	Macf1
NM_019668	2152	2648	2525	2799	2352	2427	-0.222761	5.33518	0.000226711	0.00365083	Ube2a
NM_133753	2908	3325	3054	3346	3362	2904	-0.223952	5.67991	0.000226833	0.00365083	Errfi1
NM_197982	3399	3988	3650	5117	5003	4964	0.178279	6.12946	0.000227152	0.00365323	Ddx39
NM_028868	1055	1208	1183	1671	1546	1582	0.204709	4.46769	0.000227805	0.003661	Cxxc1
NM_017369	69	88	87	146	144	122	0.483768	0.842368	0.000228199	0.00366461	Gabre
NM_207541	230	245	271	231	229	243	-0.358793	1.98234	0.000230122	0.00369182	Zfp81
NM_026532	2656	3309	2781	4597	3953	3860	0.233212	5.82179	0.000230236	0.00369182	Nutf2
NM_001163713	1338	1666	1554	2213	2004	2101	0.200154	4.86526	0.00023096	0.00370068	Tufm
NM_023275	1382	1634	1623	1715	1601	1490	-0.221384	4.67805	0.000231392	0.00370484	Rhoj
NM_001314010	1812	2196	2049	2206	1953	2181	-0.205759	5.06956	0.000231904	0.00371029	Igf1
NM_001291173	642	742	705	973	964	1016	0.227113	3.76001	0.000234008	0.00373914	Nfatc2
NM_001008422	3444	3915	3553	4992	5136	4946	0.192874	6.12214	0.000234123	0.00373914	Scaf1
NM_001162999	1860	2223	2295	1991	2315	2121	-0.259042	5.1193	0.000234227	0.00373914	Fnip2
NM_009228	2772	3309	2967	4250	4120	4017	0.181218	5.84406	0.00023584	0.0037621	Snta1
NM_172627	475	617	537	572	544	528	-0.257014	3.15024	0.000237759	0.00378781	Pggt1b
NM_009077	6625	7976	6592	11159	9825	9270	0.240595	7.10287	0.000237803	0.00378781	Rpl18
NM_010498	5093	6195	6003	6481	5909	5908	-0.18981	6.59022	0.000238373	0.0037941	Ids
NM_178691	161	210	199	180	175	176	-0.372828	1.58773	0.000239256	0.00380533	Yod1
NM_001080932	6617	8007	7447	7823	7993	7719	-0.178173	6.94819	0.000240714	0.0038257	Foxk2
NM_134142	3311	3721	3562	5185	4700	4741	0.190763	6.07862	0.000240994	0.00382733	Tmem109
NM_009793	113	116	108	96	101	97	-0.469427	0.796455	0.000241289	0.00382919	Camk4
NM_001253711	9182	11022	11031	11941	10061	10334	-0.222607	7.42853	0.000241921	0.0038364	Mbnl1
NM_172265	2897	3555	3158	4406	4421	4329	0.182469	5.93057	0.000242884	0.00384884	Eif2b5
NM_001282040	653	800	720	1108	992	981	0.231915	3.81793	0.000243923	0.003861	Pmm1
NM_010327	740	951	818	1253	1153	1136	0.227026	4.0206	0.000244009	0.003861	Gp1bb
NM_001204203	5549	5954	5646	6466	5459	5859	-0.224724	6.56717	0.000244924	0.00387014	Spp1
NM_133916	15081	18446	16292	23105	22251	22397	0.17266	8.2981	0.000245098	0.00387014	Eif3b
NM_001109748	1555	2046	1765	2477	2431	2549	0.206277	5.10176	0.000245125	0.00387014	Tomm40
NM_001302799	618	708	697	713	666	700	-0.233247	3.47629	0.000246421	0.00388776	Rab27b
NM_022994	1713	2074	1823	2833	2437	2572	0.210938	5.17109	0.000247331	0.00389925	Dap3
NM_025593	1486	1601	1469	2564	2091	2045	0.279038	4.91316	0.000248473	0.00391441	Polr2l
NM_153422	167	220	215	184	178	196	-0.379603	1.66249	0.00024944	0.00392677	Pde5a
NM_013563	9	17	12	5	5	5	-1.58549	-2.51347	0.00025004	0.00393161	Il2rg
NM_172666	4894	5896	5689	5927	5734	5907	-0.178892	6.52638	0.000250202	0.00393161	Agps
NM_001081034	3614	4420	4457	4598	4095	4355	-0.208231	6.1121	0.000250295	0.00393161	Fbxo11
NM_009503	11171	13773	12400	17366	16488	16880	0.171441	7.88137	0.000250802	0.00393672	Vcp
NM_030108	3761	4529	4359	4873	4081	4162	-0.220323	6.1253	0.000251167	0.00393874	Tmem33
NM_001276489	205	244	220	227	197	212	-0.344872	1.83113	0.000251296	0.00393874	Ism1
NM_008716	5	5	5	14	23	15	1.50092	-2.23448	0.000255426	0.00400057	Notch3
NM_001253883	23928	28371	25822	36489	35173	34487	0.170069	8.94685	0.000255716	0.00400219	Pkm
NM_001081981	10259	11960	11048	15691	14827	14759	0.171664	7.71701	0.00025636	0.00400936	Nfix
NM_001204201	5555	5962	5652	6478	5464	5868	-0.224297	6.56904	0.000256887	0.00401469	Spp1
NM_001204233	5514	5911	5586	6405	5406	5828	-0.224919	6.55547	0.000257092	0.00401499	Spp1
NM_001290694	2594	3169	2730	4004	3834	3826	0.186478	5.75491	0.000257515	0.00401868	Akt1s1
NM_008033	2653	3330	2932	4273	4029	3935	0.186525	5.82376	0.00026216	0.00408822	Fnta
NM_030256	2573	2865	2734	3666	3888	3791	0.199781	5.70974	0.000263907	0.00411249	Bcl9l
NM_026218	2826	3368	3144	3590	3050	3123	-0.208706	5.69331	0.000264376	0.00411683	Fgfr1op2
NM_199422	180	217	204	316	291	300	0.321734	2.0276	0.000264642	0.00411798	S100a7a
NM_016871	1551	2041	1763	2469	2423	2546	0.20557	5.09841	0.000264974	0.00412019	Tomm40
NM_026719	1244	1541	1464	1538	1469	1458	-0.199247	4.56057	0.000267441	0.00415555	Lmbrd1
NM_026111	387	452	371	626	576	573	0.280062	3.00578	0.000268062	0.0041622	Qpctl
NM_013826	1022	1365	1232	1319	1193	1214	-0.226875	4.31377	0.000268581	0.00416725	Mocs2
NM_172780	1793	2269	2105	2256	2090	2161	-0.192706	5.10028	0.000268881	0.00416891	Slc9a6
NM_173752	2597	3314	3249	3427	2907	3101	-0.227443	5.65413	0.000269601	0.00417707	Lgalsl
NM_001081982	10123	11829	10914	15473	14625	14591	0.170406	7.69876	0.000270298	0.00418407	Nfix
NM_001290518	189	211	206	201	179	192	-0.355762	1.68505	0.000270477	0.00418407	Slc31a2
NM_009263	5536	5940	5630	6456	5446	5851	-0.223627	6.56406	0.000270635	0.00418407	Spp1
NM_010219	11273	13432	12201	17425	16233	16523	0.17105	7.86555	0.000272263	0.00420623	Fkbp4
NM_010545	480	535	442	800	684	689	0.301886	3.28599	0.000275242	0.00424921	Cd74
NM_026063	1567	1456	1539	2316	2231	2157	0.27455	4.91732	0.000276118	0.00425776	Uqcc2
NM_001113527	852	969	905	1428	1189	1282	0.242155	4.15153	0.000276191	0.00425776	Isg20
NM_172707	12161	15786	14986	16618	12136	13110	-0.30717	7.84588	0.000276413	0.00425814	Ppp1cb
NM_001253710	9199	11024	11031	11965	10096	10368	-0.219396	7.43097	0.000277694	0.00427482	Mbnl1
NM_019654	5328	6643	6310	6362	6533	6461	-0.187046	6.67094	0.000278343	0.00428176	Socs5
NM_025802	365	402	353	553	559	531	0.279535	2.89573	0.000279603	0.00429711	Pnpla2
NM_013506	4366	4983	5035	5331	4551	5107	-0.214612	6.31537	0.000279739	0.00429711	Eif4a2
NM_001204202	5542	5948	5636	6468	5451	5860	-0.2232	6.56594	0.000282277	0.004333	Spp1
NM_008889	4183	5518	4208	6959	6413	6406	0.239245	6.49142	0.000282611	0.00433505	Ppp1r14b
NM_001166062	754	956	840	1216	1228	1142	0.221627	4.04128	0.000283334	0.00434305	Gm16381
NM_001166062	754	956	840	1216	1228	1142	0.221627	4.04128	0.000283334	0.00434305	Gm16381
NM_001347179	4366	4984	5036	5334	4551	5107	-0.214522	6.31561	0.000284439	0.00435688	Eif4a2
NM_011072	17577	22208	17854	27603	26996	25801	0.210355	8.52738	0.00028537	0.00436804	Pfn1
NM_001253920	2604	3173	2730	4016	3837	3826	0.185839	5.75704	0.000285579	0.00436815	Akt1s1
NM_027226	3628	4420	4269	4695	4074	4142	-0.203888	6.09416	0.000285899	0.00436994	Fyttd1
NM_007573	4552	5666	5041	7214	6647	7007	0.18108	6.59564	0.000286329	0.00437341	C1qbp
NM_133187	1734	2004	1990	2104	1977	1975	-0.192551	4.99669	0.000287827	0.00439319	Fam198b
NM_001190332	14	8	16	5	5	5	-1.58921	-2.51292	0.000288185	0.00439553	Frmd7
NM_008477	3281	3658	3635	3810	3491	3846	-0.198174	5.87997	0.000289083	0.00440611	Ktn1
NM_001290407	189	215	209	343	303	290	0.337597	2.06581	0.00029076	0.00442776	Sapcd2
NM_027338	1064	1341	1124	1684	1609	1625	0.208334	4.50136	0.000290975	0.00442776	Vps36
NM_183170	578	744	579	930	880	942	0.263696	3.64239	0.000291119	0.00442776	Mpv17l2
NM_029250	5821	6944	6975	7093	6807	7040	-0.18638	6.78361	0.000291407	0.00442901	Etnk1
NM_001012449	29	45	47	27	22	34	-0.810757	-0.779854	0.000292373	0.00444043	Zfp708
NM_026166	1892	2188	2181	2341	2091	2159	-0.199115	5.12192	0.00029257	0.00444043	Ikbip
NM_013721	12166	13819	12758	18941	17103	17229	0.184907	7.94496	0.000294879	0.00447234	Rpl7a
NM_011020	1595	1750	1770	1677	1833	1779	-0.225265	4.81963	0.000297374	0.00450148	Hspa4l
NM_010685	18311	21515	20613	23465	18800	20003	-0.231032	8.37808	0.000297386	0.00450148	Lamp2
NM_138675	922	1139	1010	1431	1425	1405	0.201634	4.29832	0.000297528	0.00450148	Med9
NM_001253392	1396	1639	1650	1754	1461	1601	-0.233291	4.68688	0.000297637	0.00450148	Smarcad1
NM_144897	1070	1312	1149	1704	1589	1602	0.199818	4.49829	0.000297844	0.00450148	Apoa1bp
NM_001252685	1709	2045	1914	2023	1938	2047	-0.187564	4.98288	0.0002983	0.00450521	Smc5
NM_007891	1536	1734	1582	2329	2284	2139	0.203014	4.96005	0.000298902	0.00451114	E2f1
NM_001286260	2724	3218	3109	2489	3337	2923	-0.31842	5.59788	0.000299953	0.00452384	Nfat5
NM_001301649	1840	2207	2023	2828	2742	2716	0.177295	5.26664	0.000302781	0.00456329	Aup1
NM_145426	1590	1847	1725	1802	1846	1811	-0.191529	4.84708	0.000303206	0.00456651	Mfap3
NM_010908	652	743	629	1005	948	941	0.242526	3.72375	0.000304063	0.00457622	Nfkbib
NM_026732	1137	1490	1270	1980	1763	1744	0.223935	4.65125	0.000304538	0.00458017	Mrpl14
NM_001297601	10002	11722	10818	15318	14478	14403	0.168906	7.68355	0.000304884	0.00458219	Nfix
NM_133831	719	877	815	1179	1095	1095	0.21109	3.95587	0.000305451	0.0045875	Gltscr2
NM_207301	630	752	748	753	726	713	-0.230337	3.55101	0.000305676	0.0045877	Wrb
NM_001252436	4014	5026	4760	4836	4808	4976	-0.186271	6.2655	0.000306784	0.00460112	Dlg1
NM_025579	923	1062	1027	1426	1349	1414	0.203167	4.27305	0.000307902	0.00461296	Taf12
NM_033573	841	985	873	1375	1225	1214	0.225837	4.12739	0.000308001	0.00461296	Prcc
NM_001013024	317	379	399	549	530	523	0.277158	2.86025	0.000308518	0.0046175	Usp13
NM_025577	1403	1600	1371	2294	2027	1935	0.241727	4.83184	0.000308745	0.00461768	2810428I15Rik
NM_001252292	2708	3236	3115	3324	3072	3245	-0.182037	5.66197	0.000309607	0.00462736	Mest
NM_016918	1946	2330	2105	2357	2188	2245	-0.182359	5.15634	0.0003109	0.0046429	Nudt5
NM_001291220	869	969	916	1450	1203	1293	0.244055	4.16786	0.000311077	0.0046429	Isg20
NM_013922	733	877	846	900	792	842	-0.226982	3.75785	0.000311324	0.00464338	Zfp354c
NM_001018063	2507	2678	2548	3812	3516	3467	0.204973	5.63455	0.000311876	0.00464839	Cxx1b
NM_025857	1227	1486	1324	1875	1812	1884	0.193282	4.6878	0.000312398	0.00465296	Aagab
NM_028860	1613	1853	1685	1717	1786	1870	-0.21154	4.83497	0.000314877	0.0046859	Mtmr3
NM_001113374	953	1255	1151	1229	1111	1125	-0.224583	4.2078	0.000315044	0.0046859	Mocs2
NM_011749	3453	4238	4070	3933	4102	4294	-0.201757	6.02826	0.000315785	0.00469368	Zfp148
NM_001271358	296	367	285	507	483	438	0.319468	2.67752	0.000316268	0.00469762	Arrb2
NM_172748	501	599	556	784	767	788	0.226474	3.42526	0.000319212	0.00473809	Fbxl19
NM_145538	1405	1688	1507	2140	2136	2059	0.190166	4.87428	0.000319825	0.00474392	Tmem189
NM_021288	1571	2027	1840	2540	2563	2411	0.197347	5.1167	0.000321391	0.00476253	Tyms
NM_024210	288	339	332	485	451	461	0.270547	2.66681	0.000321712	0.00476253	2310033P09Rik
NM_139303	242	269	263	258	230	259	-0.323946	2.05098	0.000321742	0.00476253	Kif18a
NM_010580	16263	19710	17925	24371	24577	24153	0.168805	8.40987	0.000322284	0.00476467	Itgb5
NM_010752	1892	2128	1943	2955	2591	2759	0.203392	5.25738	0.000322328	0.00476467	Mad1l1
NM_001302957	1172	1332	1326	1355	1327	1344	-0.200901	4.41252	0.000325037	0.00480141	Ttll7
NM_008590	2705	3229	3111	3320	3072	3240	-0.181182	5.66018	0.000325423	0.00480383	Mest
NM_011037	26	33	17	54	46	58	0.781508	-0.597168	0.000325786	0.00480589	Pax2
NM_021439	2477	2882	2818	2890	2976	2800	-0.188401	5.5121	0.000326564	0.00481409	Chst11
NM_010906	9898	11624	10708	15141	14324	14275	0.167839	7.66901	0.000327108	0.00481881	Nfix
NM_009415	12757	14789	13412	20641	18233	17903	0.197068	8.03084	0.000328727	0.00483935	Tpi1
NM_145512	674	804	761	785	781	756	-0.219159	3.62839	0.00032941	0.0048461	Sft2d2
NM_027875	2058	2483	2242	3122	3173	3004	0.183906	5.43	0.000330519	0.00485128	Syde1
NM_180599	1590	1845	1723	1802	1846	1811	-0.190445	4.84651	0.000330755	0.00485128	Mfap3
NM_177586	994	1302	1306	1297	1136	1215	-0.250939	4.29599	0.000330821	0.00485128	Eif5a2
NM_007856	978	1027	1060	1477	1403	1448	0.222522	4.31134	0.000330986	0.00485128	Dhcr7
NM_007594	43893	52471	48199	69473	63270	63992	0.17223	9.83543	0.000331145	0.00485128	Calu
NM_001310483	1165	1459	1403	1468	1370	1377	-0.204742	4.48019	0.000331216	0.00485128	Lmbrd1
NM_001123038	4783	5541	5584	5917	4999	5646	-0.215441	6.45973	0.000331337	0.00485128	Eif4a2
NM_145523	44	55	44	35	28	42	-0.715029	-0.511936	0.000332304	0.00486215	Gca
NM_026712	410	486	462	715	601	656	0.265549	3.16257	0.000332674	0.00486426	Zfp414
NM_027642	1954	2518	2200	2498	2080	2311	-0.22392	5.19846	0.000333037	0.00486627	Phf6
NM_001305990	3025	3568	3213	4517	4352	4525	0.177634	5.95852	0.000335319	0.0048963	Cnpy3
NM_001291221	850	957	903	1416	1181	1272	0.239244	4.14172	0.000336861	0.00491548	Isg20
NM_001310544	6468	7400	7444	7725	7515	7511	-0.178888	6.89935	0.00033862	0.00493781	Samd4
NM_138585	2665	3108	2935	3835	4080	4126	0.195822	5.79746	0.000340669	0.00496115	Cherp
NM_007517	2093	2486	2297	3172	3155	3058	0.176955	5.44637	0.000340681	0.00496115	Aup1
NM_144898	819	977	871	1304	1212	1206	0.208685	4.10026	0.00034177	0.00497366	Msto1
NM_029878	2232	2748	2479	3436	3474	3300	0.182353	5.5653	0.000343492	0.00499252	Tbcd
NM_001083938	2616	3152	2879	4153	3793	3868	0.178278	5.77677	0.00034353	0.00499252	Rnaset2a
NM_001291171	648	751	719	979	979	1021	0.219973	3.7758	0.00034479	0.00500747	Nfatc2
NM_174988	353	394	357	513	544	568	0.285054	2.87797	0.000347721	0.00504663	Cdh22
NM_146093	2786	3489	2987	4510	4144	4105	0.191407	5.88152	0.000349195	0.00506185	Ubxn1
NM_009191	658	712	678	1013	951	940	0.229528	3.7345	0.000349239	0.00506185	Clpb
NM_001033472	529	640	611	677	510	541	-0.315711	3.25178	0.000350194	0.00507083	A830080D01Rik
NM_023172	1903	2452	2152	3260	2927	2856	0.204828	5.37917	0.000350732	0.00507083	Ndufb9
NM_001252534	786	935	814	1225	1142	1181	0.212856	4.02969	0.000350887	0.00507083	Ciz1
NM_001178058	546	714	644	858	926	956	0.256431	3.64005	0.000350895	0.00507083	Txnrd3
NM_153162	546	714	644	858	926	956	0.256431	3.64005	0.000351034	0.00507083	Txnrd3
NM_001291178	631	725	689	955	934	993	0.222527	3.72702	0.000353001	0.00509583	Nfatc2
NM_001310746	1357	1658	1419	2320	1959	2000	0.229622	4.84239	0.000353809	0.00510407	Ubl5
NM_172653	1125	1423	1367	1331	1348	1392	-0.213209	4.4352	0.000355017	0.00511597	Slc39a10
NM_001163567	3069	3741	3653	3507	3639	3818	-0.202599	5.85936	0.000355173	0.00511597	Fam102b
NM_175286	281	424	347	553	488	540	0.320775	2.82302	0.000355345	0.00511597	Tprn
NM_001093759	1818	2331	2143	2300	2157	2195	-0.189386	5.13038	0.000355814	0.00511931	Trappc13
NM_025791	739	919	808	1265	1105	1117	0.228284	3.99729	0.000358053	0.00514809	Tmem223
NM_013872	736	919	824	1252	1129	1107	0.221369	4.00091	0.000358338	0.00514875	Pmm1
NM_026631	2344	2829	2381	3784	3394	3358	0.207656	5.59804	0.000358953	0.00515416	Nhp2
NM_001159394	574	627	622	606	639	611	-0.2474	3.32065	0.000361316	0.00518463	Nfkbiz
NM_173424	108	113	103	86	107	84	-0.498548	0.727604	0.000362437	0.00519727	Zbtb37
NM_001001999	769	987	845	1285	1192	1173	0.218438	4.06766	0.000363405	0.00520767	Gp1bb
NM_001256122	1545	1918	1701	1772	1807	1855	-0.196624	4.84314	0.000363975	0.00521238	Limch1
NM_028639	2095	2332	2207	3051	3044	3021	0.184652	5.40111	0.000364837	0.00522126	Ttc7
NM_001253709	9195	11004	11028	11998	10076	10378	-0.217215	7.43078	0.000365358	0.00522525	Mbnl1
NM_010407	657	825	694	711	752	751	-0.245071	3.57372	0.000365931	0.00522558	Hck
NM_001252593	2021	2436	2189	3104	2895	3116	0.184131	5.40076	0.000366048	0.00522558	Cars
NM_001172117	657	825	694	711	752	751	-0.245071	3.57372	0.000366108	0.00522558	Hck
NM_001081203	6514	7398	7604	7550	7474	7762	-0.190346	6.90792	0.000367219	0.00523797	Sbno1
NM_001077515	48	61	57	36	50	41	-0.65579	-0.281359	0.000367999	0.00524563	Slc1a2
NM_001048267	5101	6273	6196	5606	6361	6129	-0.226446	6.59569	0.000368477	0.00524897	Tnpo1
NM_199447	2289	2539	2508	3320	3347	3459	0.191261	5.54963	0.000368934	0.00525005	Rrp12
NM_025286	195	221	222	213	195	201	-0.339376	1.76626	0.00036904	0.00525005	Slc31a2
NM_027481	625	722	724	1005	916	1023	0.234819	3.75179	0.000371345	0.00527936	Sugp1
NM_184053	43565	51888	47844	68924	62523	63477	0.171406	9.82245	0.000372641	0.00529431	Calu
NM_001081287	83	108	94	86	85	73	-0.49465	0.545919	0.000373062	0.00529679	Mpp7
NM_172523	84	103	120	91	55	92	-0.638549	0.589142	0.000373393	0.00529769	Slc18a2
NM_133978	1585	1814	1633	2415	2281	2249	0.191404	5.00576	0.000373616	0.00529769	Cmtm7
NM_001012448	28	45	46	26	21	34	-0.821375	-0.806873	0.000377171	0.00534457	Zfp708
NM_013529	322	381	393	547	510	536	0.267463	2.85626	0.00038039	0.00538665	Gfpt2
NM_025879	1818	2334	2148	2305	2158	2199	-0.189013	5.13234	0.000381844	0.00540215	Trappc13
NM_011418	2590	3133	2805	4035	3777	3812	0.175155	5.75504	0.000381986	0.00540215	Smarcb1
NM_001110327	2241	2551	2449	2624	2532	2584	-0.177102	5.34287	0.000382523	0.00540621	Dmtf1
NM_007531	8157	9730	8639	12615	12447	11401	0.186969	7.39778	0.000387796	0.00547381	Phb2
NM_013742	2075	2498	2251	3174	2977	3191	0.181488	5.43745	0.000387814	0.00547381	Cars
NM_153416	915	1062	987	1395	1378	1335	0.19844	4.2472	0.000388325	0.00547745	Aaas
NM_023831	1352	1633	1472	2128	2010	1984	0.186197	4.82647	0.000388823	0.00548089	Ift46
NM_001252505	185	223	208	186	202	196	-0.348173	1.71124	0.000390148	0.00549596	St6gal1
NM_011732	19333	23597	20457	31065	28959	27324	0.190962	8.6554	0.000390582	0.00549849	Ybx1
NM_019738	467	484	456	771	637	680	0.293047	3.2324	0.000392328	0.00551947	Nupr1
NM_007957	398	426	448	686	583	604	0.283398	3.08096	0.000393169	0.00552768	Esx1
NM_011404	13162	15710	13858	20118	19443	18678	0.174636	8.07881	0.00039409	0.00553703	Slc7a5
NM_001164274	4667	5376	5698	4490	5573	5440	-0.292478	6.40908	0.000396683	0.00556983	Mga
NM_177780	1073	1198	1172	1099	1218	1219	-0.234294	4.24363	0.0004035	0.00566187	Dock5
NM_016859	3292	3902	3479	5170	4681	4771	0.181467	6.08252	0.000404808	0.0056756	Bysl
NM_178716	5101	6278	6192	5611	6371	6134	-0.224903	6.59646	0.000405005	0.0056756	Tnpo1
NM_023119	12240	14520	12791	18568	17653	17582	0.171573	7.96594	0.000406337	0.00569057	Eno1
NM_001172098	2261	2843	2506	2815	2639	2640	-0.181405	5.40922	0.000409988	0.00573797	Strn3
NM_030138	2520	2968	2990	2935	2967	3055	-0.192281	5.56189	0.000411153	0.00575055	Acap2
NM_145620	1568	1822	1665	2420	2237	2285	0.184673	5.00813	0.000412175	0.00576111	Rrp9
NM_008397	151	173	157	126	163	144	-0.422953	1.32334	0.000412699	0.0057625	Itga6
NM_001017959	10737	12911	11806	13239	12380	12569	-0.164629	7.6387	0.000413873	0.0057625	Lamp2
NM_001286081	5	5	5	14	24	13	1.47315	-2.25282	0.000414249	0.0057625	Hpca
NM_028152	1750	1999	1941	2677	2477	2679	0.187886	5.18073	0.000414258	0.0057625	Mms19
NM_028065	3452	4122	3748	5181	5019	5195	0.171625	6.162	0.000414266	0.0057625	Cnpy3
NM_001130419	5	5	5	14	24	13	1.47315	-2.25282	0.000414297	0.0057625	Hpca
NM_010471	5	5	5	14	24	13	1.47315	-2.25282	0.000414387	0.0057625	Hpca
NM_001286083	5	5	5	14	24	13	1.47315	-2.25282	0.000414412	0.0057625	Hpca
NM_001252538	747	859	744	1132	1069	1106	0.21992	3.92556	0.000415761	0.00577463	Ciz1
NM_020004	2333	2621	2531	3332	3442	3588	0.196072	5.58082	0.000415861	0.00577463	Kat2a
NM_178259	87	111	104	54	76	101	-0.653743	0.558186	0.000416089	0.00577463	Abca13
NM_177388	2856	3309	3231	3475	3287	3293	-0.175094	5.71905	0.000418931	0.00581035	Slc41a2
NM_080454	5	5	5	23	18	10	1.47205	-2.25298	0.000420416	0.0058272	Gjc2
NM_175452	5	5	5	23	18	10	1.47205	-2.25298	0.00042071	0.00582753	Gjc2
NM_177362	354	488	374	641	547	627	0.308895	3.02552	0.000421874	0.00583989	Zfp771
NM_018758	1126	1331	1178	1655	1662	1725	0.200237	4.54139	0.000422512	0.00584497	Apba3
NM_001164597	682	877	862	794	831	837	-0.244918	3.72673	0.000423371	0.00585311	Zfp512b
NM_001025388	24314	28830	25412	36864	34944	34956	0.170186	8.95503	0.000426361	0.00589066	Eno1b
NM_001025388	24314	28830	25412	36864	34944	34956	0.170186	8.95503	0.000426361	0.00589066	Eno1b
NM_026234	1126	1377	1236	1419	1188	1264	-0.221947	4.3658	0.000427406	0.0059009	Pigm
NM_145396	2524	2871	2825	3840	3605	3812	0.180199	5.70671	0.000427734	0.0059009	Tbl3
NM_145429	296	365	283	502	479	435	0.313288	2.66803	0.000427923	0.0059009	Arrb2
NM_009103	7933	9885	8787	12172	11805	12078	0.168444	7.39039	0.000429307	0.0059144	Rrm1
NM_030612	577	629	623	608	642	616	-0.244432	3.32685	0.00042945	0.0059144	Nfkbiz
NM_175466	920	1076	1043	1147	973	1021	-0.22544	4.06634	0.000429867	0.00591636	Zfp770
NM_053082	5280	6068	5560	8185	7557	7412	0.179703	6.74595	0.000430736	0.00592454	Tspan4
NM_138656	1805	2066	1939	2777	2516	2694	0.185636	5.2096	0.000431751	0.00593472	Mvd
NM_001161853	2575	3099	2780	4003	3738	3774	0.173941	5.74201	0.000432219	0.0059349	Smarcb1
NM_001038010	2333	2619	2530	3330	3439	3586	0.195647	5.58004	0.000432315	0.0059349	Kat2a
NM_008812	107	122	131	89	117	106	-0.477451	0.885672	0.000434321	0.00595865	Padi2
NM_001290546	1836	2378	2078	2369	1960	2167	-0.223958	5.11367	0.000435761	0.0059746	Phf6
NM_001037725	2292	2816	2684	2847	2781	2669	-0.180176	5.44455	0.000437994	0.0060014	Fam117b
NM_198421	652	724	685	971	962	962	0.216979	3.73597	0.000438629	0.0060063	Usp49
NM_001347117	3927	4567	3981	5947	5816	5448	0.19118	6.31343	0.00044035	0.00602604	Midn
NM_011828	1599	1980	1958	1995	1887	1948	-0.196159	4.9438	0.000442752	0.0060495	Hs2st1
NM_001292066	28	45	45	26	21	34	-0.809321	-0.813742	0.000442823	0.0060495	Zfp708
NM_177292	437	440	409	617	625	660	0.289043	3.10158	0.000442906	0.0060495	Wscd2
NM_053267	1623	2041	1716	2760	2485	2328	0.222242	5.11572	0.000444369	0.00606564	Selenom
NM_001305798	3925	4564	3978	5944	5811	5444	0.19109	6.31246	0.000445039	0.00607094	Midn
NM_001033634	2554	2939	2934	2846	2996	3040	-0.196269	5.55217	0.000447359	0.00609692	Zyg11b
NM_146176	615	759	729	985	997	965	0.21593	3.76184	0.000447509	0.00609692	Cnot3
NM_023740	2330	2908	2534	3798	3519	3382	0.190261	5.62832	0.000448002	0.00609979	Zdhhc16
NM_025592	8103	9966	8378	13246	11742	11696	0.200335	7.3995	0.000449083	0.00610899	Rpl35
NM_025523	447	580	507	780	743	680	0.251793	3.32774	0.000449366	0.00610899	Ndufc1
NM_001252435	4632	5717	5456	5494	5557	5746	-0.182062	6.46372	0.000449566	0.00610899	Dlg1
NM_172261	1841	2352	2054	3057	2687	2889	0.196506	5.31627	0.000449811	0.00610899	Ppp1r9b
NM_028518	73	63	84	56	61	59	-0.595727	0.139797	0.000450579	0.00611237	Col20a1
NM_001110274	211	244	209	206	220	207	-0.340837	1.82274	0.000450627	0.00611237	Slc14a2
NM_025401	1375	1694	1456	2352	1995	2028	0.222523	4.86745	0.00045133	0.00611806	Ubl5
NM_029834	1503	1895	1671	2382	2307	2258	0.18443	5.0094	0.000452312	0.00612752	Ppp1r12c
NM_011654	72929	88407	76322	112065	106104	105319	0.173235	10.5527	0.000456291	0.00617754	Tuba1b
NM_025628	2105	2473	2188	3413	3036	2956	0.201796	5.43704	0.000458225	0.00619983	Cox6b1
NM_001327821	255	283	311	284	265	273	-0.319439	2.1859	0.000460632	0.0062285	Creb5
NM_052973	2274	2854	2513	2825	2657	2659	-0.178957	5.41632	0.000461443	0.00623555	Strn3
NM_001163689	410	443	384	594	629	592	0.279344	3.0387	0.000464227	0.00626825	Pnpla2
NM_010134	141	182	163	254	285	227	0.385929	1.76119	0.000464444	0.00626825	En2
NM_001001185	869	971	846	1403	1281	1178	0.249161	4.13493	0.000466208	0.00628812	BC048507
NM_175238	2049	2330	2519	2203	2333	2501	-0.243311	5.24135	0.000466985	0.00629467	Rif1
NM_017393	942	993	937	1523	1309	1299	0.247717	4.23207	0.000467279	0.0062947	Clpp
NM_001123382	1609	2004	1862	1789	2020	1858	-0.219541	4.91638	0.000468636	0.00630903	Il1r1
NM_183149	2264	2748	2509	3309	3539	3508	0.191073	5.58238	0.000469107	0.00631144	Zfp598
NM_133649	1476	1725	1732	1706	1757	1732	-0.197173	4.77856	0.00047221	0.00634425	Slc12a6
NM_001301375	361	421	435	449	369	372	-0.305372	2.70962	0.000472263	0.00634425	Fst
NM_172086	17008	21965	18996	27210	26618	25347	0.181059	8.51884	0.000472429	0.00634425	Rpl32
NM_009115	12	21	17	6	9	10	-1.25671	-2.09269	0.000474893	0.00637338	S100b
NM_013454	74	67	70	57	48	65	-0.585113	0.085437	0.000476134	0.00638606	Abca1
NM_008013	124	115	110	111	101	91	-0.479134	0.84328	0.000476895	0.00639229	Fgl2
NM_001252434	4622	5738	5442	5518	5581	5722	-0.179552	6.46442	0.000477367	0.00639465	Dlg1
NM_001164205	1470	1796	1560	2421	2135	2151	0.202908	4.94971	0.000479922	0.00642487	Tsen34
NM_001301160	2015	2261	2140	2347	2169	2311	-0.184408	5.16539	0.000482087	0.00644683	Cast
NM_001301181	2015	2261	2140	2347	2169	2311	-0.184408	5.16539	0.00048216	0.00644683	Cast
NM_021713	1660	1789	1729	2583	2373	2279	0.206863	5.05728	0.00048348	0.00646048	Myg1
NM_146261	718	790	846	860	652	791	-0.306993	3.66129	0.000485663	0.00648263	Fam199x
NM_001286253	279	361	310	461	439	499	0.288048	2.6617	0.00048579	0.00648263	Nadk2
NM_001291176	637	734	703	961	949	998	0.215281	3.74317	0.000486239	0.00648263	Nfatc2
NM_023260	906	1176	964	1452	1392	1412	0.212931	4.29134	0.000486437	0.00648263	Mrps34
NM_172308	3438	4086	3676	5084	5146	5015	0.173128	6.1474	0.000486641	0.00648263	Mthfd1l
NM_173742	2148	2691	2363	3355	3317	3168	0.180049	5.51299	0.000487179	0.00648345	Rnasek
NM_001301158	2001	2255	2123	2335	2159	2297	-0.183554	5.15731	0.000487303	0.00648345	Cast
NM_019482	906	1104	939	1481	1384	1289	0.222452	4.25183	0.000490064	0.00651616	Panx1
NM_177784	1264	1520	1354	1568	1359	1404	-0.206596	4.51988	0.000491801	0.00653523	Klhl23
NM_001013770	3118	3838	3476	4087	3162	3376	-0.246093	5.83459	0.000496644	0.00659315	Lipo3
NM_030708	499	586	552	445	546	578	-0.331619	3.12419	0.000496771	0.00659315	Zfhx4
NM_011708	69	83	74	64	69	55	-0.536354	0.201015	0.000498158	0.00660479	Vwf
NM_011267	1852	2057	1931	1879	2188	1555	-0.328793	4.96311	0.000498261	0.00660479	Rgs16
NM_019521	1624	1735	1711	2472	2231	2359	0.202343	5.02466	0.000499619	0.00661872	Gas6
NM_029617	746	926	992	784	928	892	-0.301528	3.83863	0.000500347	0.0066243	Knl1
NM_001164336	1985	2668	2172	3170	3208	3102	0.206587	5.44739	0.000507206	0.00670671	March5
NM_001081164	4519	5470	5513	5434	5505	5484	-0.187315	6.43391	0.000507471	0.00670671	Otud4
NM_001256033	4519	5470	5513	5434	5505	5484	-0.187315	6.43391	0.000507505	0.00670671	Otud4
NM_001122596	166	162	172	175	127	145	-0.437994	1.37433	0.000508279	0.00671284	A630033H20Rik
NM_172832	310	349	294	486	441	479	0.287805	2.66868	0.000508644	0.00671354	Pcyox1l
NM_008014	8507	10289	9160	13213	12171	12534	0.167979	7.4628	0.000511515	0.0067473	Ppm1g
NM_001290492	254	274	252	400	376	376	0.289204	2.38306	0.000514956	0.00678854	Rhbdd3
NM_016900	3770	5012	4708	5212	4162	4252	-0.254764	6.19844	0.000518034	0.00682495	Cav2
NM_001130443	1679	1952	1812	2655	2432	2390	0.184908	5.11472	0.000518679	0.00682876	Hras
NM_001305989	3270	3851	3500	4867	4689	4874	0.169897	6.06949	0.000519135	0.00682876	Cnpy3
NM_029035	436	483	464	665	661	643	0.236627	3.1738	0.000519417	0.00682876	Spsb1
NM_011822	2704	2943	2823	3967	3937	3754	0.185901	5.7547	0.00051959	0.00682876	Pigq
NM_025729	928	1139	1049	1137	1056	1087	-0.197273	4.11464	0.000520728	0.00683862	Tab3
NM_011310	54	40	42	89	88	76	0.618387	0.107928	0.000520974	0.00683862	S100a3
NM_028469	640	756	693	1017	938	961	0.20888	3.74943	0.00052176	0.00684477	3110082I17Rik
NM_008284	1523	1776	1646	2426	2199	2185	0.188595	4.97843	0.00052351	0.00686356	Hras
NM_013683	291	356	341	507	475	452	0.265724	2.70614	0.00052569	0.00688794	Tap1
NM_053164	1793	2094	1783	2723	2560	2555	0.194141	5.17865	0.000526519	0.00689461	Mrpl43
NM_010792	736	901	841	1215	1110	1122	0.204588	3.99159	0.000528278	0.00690954	Mettl1
NM_053080	40	45	43	27	36	30	-0.730194	-0.670065	0.0005283	0.00690954	Aldh1a3
NM_001290493	225	223	217	353	326	327	0.322277	2.17536	0.00052868	0.00691033	Rhbdd3
NM_020579	494	616	599	801	791	823	0.228154	3.47044	0.00053026	0.00692351	B4galt3
NM_013771	4438	5498	5297	5876	4791	5132	-0.218962	6.39303	0.000530638	0.00692351	Yme1l1
NM_024457	11236	14179	13186	15128	12205	12168	-0.238048	7.72505	0.000530652	0.00692351	Rap1b
NM_025533	730	887	736	1141	1064	1104	0.220206	3.92614	0.000531682	0.00693276	Nosip
NM_009745	1127	1373	1212	1718	1673	1710	0.187357	4.56365	0.000532636	0.006941	Bcl7b
NM_009830	1670	2191	2078	2260	1689	1946	-0.280757	5.00333	0.000534328	0.00695884	Ccne2
NM_139236	2178	2513	2424	3150	3332	3296	0.18653	5.50167	0.000535177	0.0069657	Nol6
NM_008975	229	335	269	431	409	400	0.305464	2.48147	0.000537029	0.00698559	Ptp4a3
NM_001166389	229	335	269	431	409	400	0.305465	2.48147	0.000537539	0.00698801	Ptp4a3
NM_172754	573	657	643	673	589	657	-0.237921	3.36302	0.000538388	0.00699482	Zfp868
NM_145484	134	159	156	164	104	117	-0.495235	1.19244	0.000538882	0.00699703	Zfp758
NM_010053	233	285	258	407	361	372	0.282971	2.3703	0.000539909	0.00700615	Dlx1
NM_001081249	1652	1914	1980	1439	1945	1890	-0.342253	4.88046	0.00054052	0.00700986	Vcan
NM_201406	4275	4940	4302	6380	6155	6003	0.182342	6.42459	0.000541756	0.00702166	Pigs
NM_178615	520	582	547	806	757	764	0.223682	3.41899	0.000542783	0.00703075	Rgmb
NM_028263	70	100	92	86	73	57	-0.547886	0.402734	0.000543767	0.00703927	Fgfbp3
NM_025950	1874	2254	2100	2193	2196	2257	-0.177468	5.12347	0.000545004	0.00705105	Cdc37l1
NM_133991	2242	2715	2494	3483	3358	3278	0.170123	5.55774	0.000545365	0.00705149	Ftsj1
NM_133967	1701	2059	1885	2680	2471	2543	0.175065	5.16058	0.000545972	0.00705511	Zdhhc7
NM_007682	4391	5244	4892	6946	6297	6501	0.170422	6.52058	0.000546404	0.00705646	Cenpb
NM_013908	907	1020	930	1309	1303	1389	0.212728	4.20313	0.00054721	0.00706264	Fbxw5
NM_026688	1277	1536	1464	2172	1938	1855	0.207613	4.77877	0.00055205	0.00711686	Ndufs3
[truncated: 20,155 more rows]

## Sheet: Table 3_RNAseq_7d_only sig.
Supplementary Table 3: RNA sequencing differential expressed targets at t=7d in ATDC5 differentiation
[truncated: 792 more rows]

[truncated: 4 more sheets: Table 3_RNAseq_7d_all data, Table 4_Nano LC-ESI-MS MS_2h, Table 5_Nano LC-ESI-MS MS_7d, Table 6_Unique and Overlapping ]
